# Supplementary material for: Drosophila TDP-43 RNA-Binding Protein Facilitates Association of Sister Chromatid Cohesion Proteins with Genes, Enhancers and Polycomb Response Elements
Source: PLoS Genet. 2016 Sep 23;12(9):e1006331. doi: 10.1371/journal.pgen.1006331 (PMC5035082; doi:10.1371/journal.pgen.1006331)
Supplement: S2 File — (TXT) [file pgen.1006331.s015.txt]

2L	66793	67293	dbr_2	914	+
2L	72137	72637	galectin_2	239	+
2L	72400	72900	galectin_BG3_new	7625	+
2L	73235	73735	galectin_3	905	+
2L	73879	74379	galectin_5	391	+
2L	76098	76598	CG11374	308	+
2L	87137	87637	net	889	-
2L	94489	94989	Zir	186	+
2L	102130	102630	CG11377	254	+
2L	107839	108339	Sam_9	2740	+
2L	109344	109844	Sam_12	486	+
2L	114476	114976	CG11455	511	+
2L	115932	116432	CG13694_2	1028	-
2L	116238	116738	CG13694	509	-
2L	120381	120881	CG4822	5335	-
2L	121504	122004	CG4822_2	2394	-
2L	128995	129495	CG3164_3	22622	-
2L	131827	132327	Gs1	31269	+
2L	143073	143573	CG11454	749	+
2L	153050	153550	CG42399	113	-
2L	155055	155555	CG3709	154	-
2L	155085	155585	CG11455_6	123	+
2L	155899	156399	CG3436_2	674	+
2L	158414	158914	CG33635	105	-
2L	158782	159282	spen	3285	+
2L	161170	161670	BG3_unk2	3581	-
2L	169300	169800	BG3_unk3	147	-
2L	182570	183070	spen_6	441	+
2L	203529	204029	mRpL10	190	+
2L	221712	222212	kis_6	1209	-
2L	250573	251073	kis	4999	-
2L	267255	267755	CG17075	579	-
2L	271494	271994	CG3645	226	-
2L	273465	273965	mbm	111	-
2L	273687	274187	CG11555_2	152	+
2L	276962	277462	CG17078_2	581	-
2L	277332	277832	smo	485	+
2L	283019	283519	CG11601_2	173	-
2L	285476	285976	CG3625_3	8181	-
2L	286281	286781	CG3625_4	553	-
2L	292169	292669	CG11562	153	+
2L	294431	294931	U2af38	168	-
2L	294872	295372	Hop	183	+
2L	297260	297760	Pi3K21B_BG3_new	1460	+
2L	297630	298130	Pi3K21B	378	+
2L	301456	301956	Pi3K21B_3	122	+
2L	305685	306185	Plc21C	1151	+
2L	309950	310450	Plc21C_4	128	+
2L	357624	358124	Ent1	275	-
2L	404035	404535	RpI135	317	+
2L	412635	413135	AP_2	361	-
2L	414527	415027	AP-2alpha	177	-
2L	414817	415317	ebi	207	+
2L	419702	420202	RpLP1	9120	+
2L	421200	421700	CG11885	211	-
2L	430977	431477	ex	5768	+
2L	451052	451552	crq_5	260	-
2L	452502	453002	crq_4	250	-
2L	452858	453358	CG4164	187	+
2L	471950	472450	CG4297_2	380	-
2L	472763	473263	MED15	822	+
2L	479438	479938	cbt	7555	-
2L	490585	491085	ush_3	1699	+
2L	523216	523716	ush_4	1128	+
2L	523486	523986	ush_5	3356	+
2L	540370	540870	BG3_unk4	5650	+
2L	542330	542830	lwr	386	-
2L	544403	544903	Spp	516	-
2L	544879	545379	nAChRbeta3	1292	+
2L	552204	552704	Ets21C	2084	-
2L	559362	559862	CG2789	983	+
2L	560060	560560	rempA	134	-
2L	563913	564413	CG2794	456	+
2L	567871	568371	Nle	373	-
2L	568090	568590	CG2807	1821	+
2L	574014	574514	Ipk2	4647	-
2L	574258	574758	cold_2	217	+
2L	602563	603063	CG13689	412	+
2L	745860	746360	BG3_unk5	2915	+
2L	750359	750859	GABA_5	3120	+
2L	810327	810827	Nnf1b	497	+
2L	811334	811834	Dbp21E2	423	+
2L	815700	816200	Saf6	321	-
2L	819258	819758	CG3876	117	-
2L	819714	820214	Clp	110	+
2L	821172	821672	CG3662_2	881	+
2L	825611	826111	CG3862	339	-
2L	825719	826219	dock	9448	+
2L	842693	843193	drongo_3	657	-
2L	850821	851321	drongo	10807	-
2L	852518	853018	kraken	7832	+
2L	868104	868604	aru	139	-
2L	870215	870715	PNUTS	5580	+
2L	870845	871345	PNUTS_4	4823	+
2L	877052	877552	ninaA	188	+
2L	1077565	1078065	S	4682	-
2L	1077698	1078198	ast	199	+
2L	1080661	1081161	Atg4	153	+
2L	1102254	1102754	CG4629	549	-
2L	1108123	1108623	mtRNApol	185	-
2L	1118781	1119281	Pino_2	5341	-
2L	1142951	1143451	MFS3	583	+
2L	1147572	1148072	CG4749	552	+
2L	1150427	1150927	Tfb4	1064	-
2L	1150516	1151016	Vps29	161	+
2L	1158012	1158512	capt	16460	-
2L	1158411	1158911	Tango14	470	+
2L	1163636	1164136	CG5080	1630	-
2L	1166256	1166756	CG14341	224	+
2L	1169692	1170192	Plap_3	609	-
2L	1172555	1173055	CG5118	435	-
2L	1172759	1173259	CG4887	120	+
2L	1177440	1177940	CG4896	564	+
2L	1183815	1184315	Tgt	296	+
2L	1186004	1186504	CG5001_3	877	+
2L	1361571	1362071	NLaz	2530	-
2L	1420203	1420703	lea	12778	-
2L	1502654	1503154	CG7420	798	-
2L	1613910	1614410	RFeSP	353	-
2L	1651008	1651508	chinmo	333	+
2L	1704881	1705381	cpb_2	142	+
2L	1710171	1710671	CG17660	408	-
2L	1715601	1716101	frtz	151	-
2L	1724138	1724638	CG18317	1567	-
2L	1727467	1727967	Eno_5	2011	-
2L	1729637	1730137	CG31937	5726	+
2L	1737217	1737717	CG17646_2	3424	+
2L	1751872	1752372	CG17712	270	-
2L	1884372	1884872	CG7337	919	+
2L	1911492	1911992	CG7337_4	607	+
2L	1981967	1982467	CG7289	293	+
2L	1987508	1988008	Got2	23890	-
2L	1988040	1988540	Npc2a	9121	+
2L	1989200	1989700	CR42874	465	+
2L	2008905	2009405	tRNA:CR31943	200	+
2L	2009609	2010109	CG4238	209	+
2L	2037464	2037964	Su(dx)	142	+
2L	2130563	2131063	GlyP	9204	+
2L	2144937	2145437	tho2	249	-
2L	2147268	2147768	CG7261	137	+
2L	2151504	2152004	AIF	240	+
2L	2155503	2156003	CG15382	179	+
2L	2161277	2161777	aop_3	3548	-
2L	2178504	2179004	aop	9557	-
2L	2182990	2183490	BG3_unk6	160	-
2L	2189155	2189655	CR45290	185	-
2L	2192136	2192636	CG10874	119	-
2L	2212321	2212821	CG15385	229	-
2L	2213809	2214309	Uch_2	147	-
2L	2216061	2216561	CG10880	285	-
2L	2217040	2217540	mio	103	+
2L	2220498	2220998	papi	593	+
2L	2221839	2222339	papi_2	6240	+
2L	2226271	2226771	rti_2	107	+
2L	2236594	2237094	Sec24CD	382	-
2L	2242128	2242628	CG4267	10702	+
2L	2357106	2357606	CG9967	305	-
2L	2363254	2363754	Rab5_2	435	-
2L	2364471	2364971	Rab5	959	-
2L	2365095	2365595	Axud1	611	+
2L	2371274	2371774	CG3597	717	-
2L	2373487	2373987	CG3609_3	321	-
2L	2373811	2374311	CG3609_2	164	-
2L	2374377	2374877	CG3609	6639	-
2L	2376083	2376583	Atxn7_4	121	+
2L	2382952	2383452	CG9870	123	+
2L	2492421	2492921	Slh	109	-
2L	2492705	2493205	oaf	15373	+
2L	2574802	2575302	Rad1_CG34314	232	-
2L	2579797	2580297	CG3214	133	-
2L	2580042	2580542	Arpc5	174	+
2L	2585180	2585680	Drp1	385	-
2L	2677484	2677984	CG31690	292	+
2L	2729854	2730354	CG31689_2	354	+
2L	2740745	2741245	Hrs_3	125	+
2L	2748237	2748737	Pgk_5	1811	-
2L	2749063	2749563	Pgk_4	405	-
2L	2750739	2751239	Pgk_2	949	-
2L	2752550	2753050	Bacc_2	2748	+
2L	2752818	2753318	Pgk	365	-
2L	2752983	2753483	Bacc_4	63331	+
2L	2756950	2757450	BG3_unk7	1704	+
2L	2759427	2759927	Snapin_CG9960	315	-
2L	2765415	2765915	CG3077	518	-
2L	2765983	2766483	aph-1	242	+
2L	2767595	2768095	Taf10b	230	-
2L	2769885	2770385	CG2862	3173	+
2L	2808072	2808572	daw_3	3083	+
2L	2812187	2812687	CG2964	526	+
2L	2829998	2830498	Duox	2745	-
2L	2855059	2855559	CG3104_2	2021	-
2L	2855820	2856320	RpS21	2559	+
2L	2856914	2857414	CG2991	2427	+
2L	2862287	2862787	CG2991_3	4420	+
2L	2874239	2874739	CG31694	2194	-
2L	2874640	2875140	CG8814	975	+
2L	2878862	2879362	betaggt-II	161	+
2L	2884964	2885464	NTPase_2	5192	-
2L	2885679	2886179	lilli	281	+
2L	2888034	2888534	lilli_5	325	+
2L	2969388	2969888	Ts	288	-
2L	2972258	2972758	Rrp1	2517	-
2L	2976612	2977112	CG9641	362	-
2L	2976872	2977372	CG3165	127	+
2L	2979038	2979538	CG9643	171	-
2L	2987473	2987973	Chd1	2247	-
2L	2992723	2993223	CG3558_2	104	+
2L	2999036	2999536	CG17265	458	+
2L	3018058	3018558	CG17224	2942	-
2L	3018417	3018917	CG17264_2	182	+
2L	3022891	3023391	alpha4GT1	754	-
2L	3022976	3023476	CG3542	172	+
2L	3028918	3029418	CG3605	219	-
2L	3029003	3029503	CG17219	142	+
2L	3030289	3030789	GABPI	364	+
2L	3035098	3035598	CG17258	242	-
2L	3037013	3037513	CG17259_2	623	-
2L	3037256	3037756	CG17260_3	221	+
2L	3046496	3046996	CR43708	1824	+
2L	3046770	3047270	BG3_unk8	4450	+
2L	3056348	3056848	CG3523	10653	+
2L	3107892	3108392	toc_2	3066	-
2L	3124430	3124930	toc_BG3_new	1093	-
2L	3144536	3145036	toc	410	-
2L	3145471	3145971	CG12400_2	750	-
2L	3152503	3153003	Mad	3214	-
2L	3159393	3159893	Mad.2	306	-
2L	3163395	3163895	Hydr2	6563	+
2L	3169332	3169832	tRNA:S7:23Eb	393	+
2L	3170842	3171342	CG44002	354	-
2L	3172549	3173049	CR44003	294	-
2L	3265464	3265964	CR45706	217	-
2L	3294456	3294956	CG9664	383	-
2L	3302880	3303380	CG9663	8956	-
2L	3354579	3355079	E23	15511	-
2L	3371112	3371612	CG34394_3	1417	-
2L	3373122	3373622	CG34394	339	-
2L	3375461	3375961	CG15412	302	-
2L	3376487	3376987	CG9662	226	-
2L	3449433	3449933	Snx1	501	+
2L	3452216	3452716	CG12795	477	+
2L	3456814	3457314	Cog3	195	-
2L	3457052	3457552	Sec5	299	+
2L	3461702	3462202	CG3246	485	-
2L	3465862	3466362	msl-2	197	-
2L	3465907	3466407	Pdsw	531	+
2L	3469754	3470254	CG3238	134	-
2L	3478184	3478684	Thor	3515	+
2L	3506968	3507468	tim_5	1474	-
2L	3509852	3510352	CG31954	180	-
2L	3514406	3514906	CG33123	222	-
2L	3539483	3539983	drm_2	103	+
2L	3606240	3606740	odd_BG3_new	1024	-
2L	3619028	3619528	Dot_2	485	+
2L	3631904	3632404	for_4	7113	-
2L	3645888	3646388	for_3	127	-
2L	3656703	3657203	for	6816	-
2L	3706813	3707313	CG31777	992	-
2L	3711498	3711998	cutlet	332	-
2L	3712616	3713116	CG31955	4150	-
2L	3712855	3713355	CG31955_2	243	-
2L	3713110	3713610	CG2818	326	+
2L	3714133	3714633	CG2818_2	133	+
2L	3730216	3730716	CG10019	1555	+
2L	3771450	3771950	bowl	467	+
2L	3789736	3790236	CG3921_3	4344	+
2L	3803295	3803795	Reph	1600	+
2L	3804685	3805185	BG3_unk9	166	-
2L	3805432	3805932	Reph_2	3557	+
2L	3813160	3813660	CG3407	149	-
2L	3825425	3825925	slp1	110	+
2L	3872208	3872708	CG31957	129	-
2L	3888574	3889074	capu_9	618	-
2L	3895858	3896358	capu_5	334	-
2L	4031127	4031627	ed	658	+
2L	4187543	4188043	CG31961	254	-
2L	4197130	4197630	CG3714_2	423	-
2L	4197821	4198321	CG3714	210	-
2L	4226730	4227230	CG3702_2	674	-
2L	4227449	4227949	RpL40	563	+
2L	4228671	4229171	CR44608	1289	+
2L	4282898	4283398	tutl	247	+
2L	4333663	4334163	Atet	6676	+
2L	4361675	4362175	Traf4	2003	+
2L	4364930	4365430	BG3_unk11	349	-
2L	4371740	4372240	Traf4_2	3916	+
2L	4385812	4386312	CG3338	197	-
2L	4393946	4394446	l(2)k05819	418	+
2L	4444430	4444930	morgue	12005	-
2L	4444482	4444982	Elp3	207	+
2L	4452788	4453288	CG15439	381	-
2L	4454203	4454703	CG15440	175	-
2L	4456557	4457057	Gs1l	601	-
2L	4458094	4458594	RpL27A	743	-
2L	4459620	4460120	CG15435_2	258	+
2L	4464924	4465424	CG17840	111	+
2L	4476772	4477272	ine	1260	-
2L	4793794	4794294	CG15630	203	-
2L	4794408	4794908	CG3294_2	129	+
2L	4821524	4822024	CG15628	243	+
2L	4830443	4830943	CG2976	238	-
2L	4835050	4835550	Ir25a	109	-
2L	4846100	4846600	mxt_6	129	-
2L	4847045	4847545	mxt	104	-
2L	4852614	4853114	pog	202	+
2L	4883048	4883548	CG3008	150	+
2L	4891862	4892362	CG3036	563	+
2L	4906512	4907012	CG2837	755	-
2L	4915252	4915752	hoe1_9	113	-
2L	4945329	4945829	betaggt-I	526	+
2L	4955259	4955759	Marcal1	296	+
2L	4958161	4958661	CG34124	140	+
2L	4965423	4965923	CG34125	267	+
2L	4967525	4968025	Trip1	661	-
2L	4968685	4969185	Scox	216	-
2L	4968754	4969254	CG3756	124	+
2L	4971235	4971735	l(2)05714_2	135	-
2L	4971452	4971952	CG14043	176	+
2L	4973726	4974226	mRpL28	264	+
2L	4976773	4977273	Gmd	137	-
2L	4977062	4977562	CG3792	140	+
2L	4979129	4979629	CG8891	147	-
2L	4981061	4981561	CG8892_4	499	-
2L	4981364	4981864	CG34126	1911	+
2L	4997131	4997631	Rtnl1_8	618	-
2L	5000120	5000620	Rtnl1_10	326	-
2L	5009470	5009970	Rtnl1_2	2650	-
2L	5010584	5011084	Tfb5_CG31917	154	-
2L	5027195	5027695	vkg_2	1166	-
2L	5029359	5029859	Cg25C	35679	+
2L	5037548	5038048	SP555_2_CG14042_2	560	+
2L	5042908	5043408	CG31650_3	209	-
2L	5043020	5043520	CG33995_CG44000_CG44001	135	+
2L	5044203	5044703	CG33995_CG44000_CG44001_2	194	+
2L	5045147	5045647	CG44000_5	285	+
2L	5050812	5051312	CG9121	410	-
2L	5052530	5053030	eIF_2	497	-
2L	5054884	5055384	His3_3A_2	885	+
2L	5057998	5058498	CG31918	518	-
2L	5059540	5060040	Rpn11	349	-
2L	5070707	5071207	RpL37A	3593	+
2L	5093342	5093842	pgant5	2357	-
2L	5093762	5094262	CG5828	146	+
2L	5096121	5096621	CG4230_2	572	+
2L	5099952	5100452	CG8680	416	-
2L	5108262	5108762	Msp300_5	7258	+
2L	5145210	5145710	BG3_unk13	580	-
2L	5146136	5146636	Msp300_8	734	+
2L	5210210	5210710	Cyp28d1	2165	+
2L	5237112	5237612	tkv_4	1043	-
2L	5271134	5271634	tkv	316	-
2L	5278298	5278798	Bsg25D	183	-
2L	5305400	5305900	vri_3	2984	+
2L	5314645	5315145	CG14024	117	-
2L	5326433	5326933	Ncoa6	240	-
2L	5326977	5327477	cype	404	+
2L	5461389	5461889	mid	348	+
2L	5520010	5520510	cl_3	1249	+
2L	5523648	5524148	CG7371	109	-
2L	5524048	5524548	CG6907_2	190	+
2L	5525655	5526155	Cap-D3	528	+
2L	5531973	5532473	CG7277	280	-
2L	5538946	5539446	CG14015	388	-
2L	5541748	5542248	Hel25E_2	895	-
2L	5542064	5542564	Hel25E	204	-
2L	5542292	5542792	Lam_2	955	+
2L	5546953	5547453	Oscillin_2	1266	+
2L	5720801	5721301	sip1	392	+
2L	5724406	5724906	CG11030	3549	+
2L	5799923	5800423	CG9171	9754	-
2L	5801725	5802225	CG14005	888	-
2L	5801970	5802470	CG7239	424	+
2L	5805145	5805645	CG11034	1563	+
2L	5879248	5879748	rau	15286	-
2L	5906919	5907419	bchs	336	+
2L	5923403	5923903	CG9016	244	-
2L	5943393	5943893	Gpdh	149	+
2L	5943715	5944215	Gpdh_4	13253	+
2L	5949200	5949700	CG9044	196	+
2L	5970775	5971275	Ucp4B	499	-
2L	5979851	5980351	chic_3	1475	-
2L	5980231	5980731	chic_2	1117	-
2L	5980768	5981268	chic	2230	-
2L	5981514	5982014	eIF-4a	376	+
2L	5982113	5982613	eIF-4a_21	1061	+
2L	5986098	5986598	ifc	3813	+
2L	5999251	5999751	lid	849	-
2L	5999978	6000478	Tsp26A	110	+
2L	6024289	6024789	CG9107	173	-
2L	6036667	6037167	mtm_2	108	-
2L	6045717	6046217	ade2_2	234	-
2L	6047684	6048184	slmo	1432	-
2L	6048456	6048956	slmo_CG34179	132	-
2L	6050589	6051089	CG9135	157	+
2L	6062470	6062970	CG9140	237	-
2L	6062739	6063239	CG13994	122	+
2L	6070436	6070936	CG9154	307	-
2L	6070740	6071240	Kr-h2	1945	+
2L	6098716	6099216	CG9175	805	-
2L	6100127	6100627	stai	952	+
2L	6124882	6125382	Arpc4	677	+
2L	6127403	6127903	WDR79_2	658	-
2L	6169190	6169690	BG3_unk14	364	+
2L	6178883	6179383	CG34380	22012	+
2L	6323517	6324017	PDZ-GEF	303	+
2L	6338176	6338676	Pez_2	256	-
2L	6338586	6339086	Cpr	507	+
2L	6343449	6343949	Cpr_4	182	+
2L	6367632	6368132	CG9505	147	+
2L	6411076	6411576	CG42368	35145	-
2L	6423060	6423560	Tig	947	-
2L	6424086	6424586	Fic	6648	+
2L	6447612	6448112	CG9527_4	862	-
2L	6455679	6456179	retm	660	-
2L	6456017	6456517	frj_2	101	+
2L	6465419	6465919	CG16947	8058	-
2L	6467448	6467948	CG9531	207	-
2L	6473654	6474154	mmy	6319	-
2L	6476725	6477225	CG9536	388	-
2L	6480216	6480716	Sec61alpha_2	8315	-
2L	6480679	6481179	DLP	1260	+
2L	6480680	6481180	CR45463	184	-
2L	6488840	6489340	epsilonCOP	686	+
2L	6490811	6491311	CG31638	266	+
2L	6494282	6494782	CG9547	2768	-
2L	6498397	6498897	CG31637	5711	+
2L	6535861	6536361	eya_2	496	-
2L	6557550	6558050	CoVb	1020	+
2L	6559181	6559681	CG11043	167	+
2L	6562075	6562575	Ent2	593	+
2L	6612650	6613150	CG11050_BG3_new	28939	+
2L	6632157	6632657	Oatp26F	112	-
2L	6647895	6648395	CG31635_2	497	-
2L	6648864	6649364	CG31635	2728	-
2L	6649138	6649638	Tango1	196	+
2L	6658267	6658767	CG11070	133	+
2L	6667783	6668283	Galt	151	-
2L	6673097	6673597	Spn27A	2512	-
2L	6673714	6674214	CG34310_3	1796	+
2L	6677375	6677875	CG11329	526	-
2L	6684107	6684607	Nhe3	429	-
2L	6708836	6709336	Tsp	674	-
2L	6717375	6717875	Aatf	239	+
2L	6723109	6723609	homer	195	-
2L	6723653	6724153	Liprin-alpha	441	+
2L	6742252	6742752	CG11221	588	+
2L	6786611	6787111	nrv1	4842	-
2L	6794349	6794849	nrv2_4	8317	-
2L	6852065	6852565	Rca1	808	+
2L	6853892	6854392	l(2)k09022	1252	+
2L	6907594	6908094	CG13773	351	-
2L	6907833	6908333	Rat1	1039	+
2L	6913888	6914388	Wee1	767	-
2L	6916195	6916695	CG32829	941	-
2L	6918493	6918993	nop5	1056	-
2L	6919960	6920460	x16	301	-
2L	6920454	6920954	Hrb27C	108	+
2L	6920716	6921216	Hrb27C_4	440	+
2L	6921010	6921510	Hrb27C_5	885	+
2L	6921389	6921889	Hrb27C_7	1489	+
2L	6945039	6945539	CG10158	534	-
2L	6948558	6949058	ihog	864	-
2L	6949957	6950457	Gas41	195	-
2L	6950171	6950671	SA	261	+
2L	6960078	6960578	Atac1	156	-
2L	6963824	6964324	sip2	277	-
2L	6964171	6964671	Coprox	282	+
2L	6967394	6967894	smt3	298	-
2L	6971487	6971987	snRNP-U1-70K	974	-
2L	7023648	7024148	ade3	4760	-
2L	7027037	7027537	CG31908_2	106	-
2L	7032356	7032856	Rab30	191	-
2L	7032471	7032971	CG11266	587	+
2L	7037573	7038073	milt	1196	+
2L	7042109	7042609	milt_3	1622	+
2L	7049022	7049522	milt_5	3549	+
2L	7056051	7056551	Mnn1	113	+
2L	7063736	7064236	Sem1	250	+
2L	7065587	7066087	Nuf2	127	-
2L	7084385	7084885	Pvf2	23896	-
2L	7133750	7134250	Pvf3_4	311	-
2L	7157445	7157945	Pvf3	1425	-
2L	7187818	7188318	CG4496	1332	-
2L	7194163	7194663	CG4497_2	216	-
2L	7204014	7204514	CG4502	3332	-
2L	7219783	7220283	CG13784	4124	-
2L	7222831	7223331	ico	1106	-
2L	7240253	7240753	Ndae1_2	108	-
2L	7276921	7277421	Wnt4	3556	-
2L	7306909	7307409	wg	153	+
2L	7388003	7388503	CG5149	373	-
2L	7398500	7399000	CG5160	155	-
2L	7409559	7410059	CG5181	132	-
2L	7412167	7412667	chm	236	+
2L	7423570	7424070	CR43857	26572	+
2L	7426752	7427252	CG5261_2	911	+
2L	7496057	7496557	Ziz	21836	-
2L	7497115	7497615	Obp28a	160	-
2L	7530324	7530824	RapGAP1_5	26455	-
2L	7544177	7544677	RapGAP1_4	21414	-
2L	7576357	7576857	RapGAP1_2	6425	-
2L	7578730	7579230	RapGAP1	3330	-
2L	7701351	7701851	Tep2	11116	-
2L	7726048	7726548	CG13795	4780	-
2L	7782615	7783115	CG7154	538	+
2L	7790307	7790807	CG7149	1523	-
2L	7795709	7796209	LKR	637	-
2L	7799597	7800097	Herp_2	287	-
2L	7800132	7800632	r2d2_3	193	+
2L	7810453	7810953	cdc14	2572	-
2L	7811188	7811688	LanB1	7886	+
2L	7814104	7814604	LanB1_2	1002	+
2L	7821285	7821785	CG7115_3	3230	+
2L	7826996	7827496	Rack1	2824	-
2L	7827543	7828043	mts_2	529	+
2L	7885200	7885700	SmE	527	-
2L	7976815	7977315	Snoo_4	162	-
2L	7983946	7984446	Snoo	8240	-
2L	7985025	7985525	CG7231_2	2068	+
2L	7991330	7991830	pes_5	2084	-
2L	7993934	7994434	pes	1270	-
2L	7998696	7999196	Sirup_2	1343	+
2L	8004036	8004536	Wwox	112	-
2L	8006960	8007460	Spn28Dc	1437	-
2L	8009227	8009727	CG12560	2543	-
2L	8029212	8029712	baf	2057	+
2L	8030471	8030971	Cka	159	+
2L	8030760	8031260	Cka_6	359	+
2L	8042609	8043109	RpL36A_2	262	-
2L	8071374	8071874	poe	3351	-
2L	8072645	8073145	Trf	645	+
2L	8082732	8083232	Mcr	1763	-
2L	8083170	8083670	Bsg	286	+
2L	8123760	8124260	mon2	195	-
2L	8126640	8127140	CG12375	338	-
2L	8126751	8127251	CG8668	2810	+
2L	8159325	8159825	CG8552_2	841	-
2L	8159582	8160082	Rbsn-5	327	+
2L	8162823	8163323	Piezo	1932	+
2L	8190531	8191031	CG34134	138	-
2L	8196943	8197443	CG8460	248	+
2L	8198632	8199132	PGAP5	175	+
2L	8201307	8201807	CR44119	112	+
2L	8204882	8205382	SLC5A11	2996	-
2L	8210872	8211372	Su(var)205	357	-
2L	8212867	8213367	CG8360_2	377	+
2L	8213795	8214295	CG8353	111	+
2L	8217767	8218267	CG8292	481	-
2L	8220491	8220991	Snx6	453	-
2L	8230427	8230927	Pvr_13	405	-
2L	8239628	8240128	Pvr	6719	-
2L	8257252	8257752	CG8086	326	-
2L	8277452	8277952	Btk29A_2	10434	-
2L	8300829	8301329	Btk29A	681	-
2L	8302735	8303235	wol	211	-
2L	8305336	8305836	CG7840	895	+
2L	8307942	8308442	Ostgamma	131	-
2L	8308177	8308677	CG7818	234	+
2L	8311149	8311649	CG7806	880	+
2L	8328798	8329298	CG14275_2	355	+
2L	8362219	8362719	CG7627	2886	-
2L	8364359	8364859	RpS13_2	738	-
2L	8364605	8365105	CSN8	139	+
2L	8365788	8366288	Pp2A-29B	423	+
2L	8370280	8370780	CG17292_2	6560	+
2L	8374211	8374711	Wdr82	247	+
2L	8376785	8377285	CG17294	124	+
2L	8381514	8382014	Aats-ala	1529	-
2L	8382473	8382973	CG13392_2	390	-
2L	8382611	8383111	Rcd4	242	+
2L	8383887	8384387	l(2)k12914	820	-
2L	8384205	8384705	CG13384	19953	+
2L	8398771	8399271	CG13386	169	+
2L	8400171	8400671	CG31898	112	+
2L	8402889	8403389	fy_2	373	-
2L	8403323	8403823	emb	807	+
2L	8411358	8411858	CG13397	2443	-
2L	8415006	8415506	CG13398	309	-
2L	8415440	8415940	Akap200	973	+
2L	8419622	8420122	Akap200_5	7061	+
2L	8426523	8427023	Akap200_7	435	+
2L	8433348	8433848	grk	416	-
2L	8437115	8437615	D12	103	-
2L	8437919	8438419	mus201	189	+
2L	8449326	8449826	U26	284	-
2L	8463744	8464244	fu12	609	-
2L	8464238	8464738	fu2	382	+
2L	8466567	8467067	d	2047	+
2L	8485475	8485975	unsRNA:d-a	634	+
2L	8511616	8512116	CG13096	459	-
2L	8514618	8515118	CG13097	284	-
2L	8514846	8515346	PIG-U	270	+
2L	8517387	8517887	CG13090_3	162	+
2L	8521683	8522183	Acer	2991	+
2L	8528368	8528868	lmgA_lmgB_2	300	-
2L	8528891	8529391	CG17834	1559	+
2L	8535536	8536036	CG17834_4	350	+
2L	8541511	8542011	tRNA:CR31603	136	+
2L	8541897	8542397	Sema-1a	178	+
2L	8543080	8543580	Sema_8	1143	+
2L	8570638	8571138	tRNA:CR31895	128	+
2L	8619778	8620278	tRNA:CR31602	250	+
2L	8690959	8691459	Hnf4_5	2049	-
2L	8698740	8699240	BG3_unk15	362	+
2L	8708792	8709292	Hnf4_2	155	-
2L	8709361	8709861	Hnf4	141	-
2L	8735547	8736047	raw_3	764	-
2L	8740410	8740910	raw	118	-
2L	8943007	8943507	CG9515	206	-
2L	8950966	8951466	C1GalTA	503	-
2L	8957863	8958363	CG31886_2	683	-
2L	8988932	8989432	rost_3	1012	-
2L	9125487	9125987	CG32982	8749	+
2L	9150949	9151449	CG32982_7	120	+
2L	9163985	9164485	CG13108	553	+
2L	9166264	9166764	CG9586	193	-
2L	9176108	9176608	tai_4	46516	+
2L	9237735	9238235	tai_BG3_new	1009	+
2L	9251209	9251709	CR43734	169	-
2L	9252868	9253368	borr	145	-
2L	9333317	9333817	Eaat1	150	+
2L	9387309	9387809	Aldh_15	2798	+
2L	9430802	9431302	FucTB	149	-
2L	9431155	9431655	scat	168	+
2L	9435149	9435649	CG3769	132	+
2L	9437219	9437719	numb	175	+
2L	9449580	9450080	numb_2	4434	+
2L	9494546	9495046	Gdi_2	538	-
2L	9495224	9495724	CG33298	11749	+
2L	9520960	9521460	Oatp30B	200	+
2L	9568640	9569140	CG3838	822	+
2L	9576519	9577019	Mtpalpha	1446	-
2L	9581495	9581995	gcm	1218	-
2L	9613164	9613664	Trx_2	3985	+
2L	9616586	9617086	GlcAT_7	3496	+
2L	9633929	9634429	Apoltp	1780	+
2L	9699047	9699547	Pka-C1	9099	-
2L	9699541	9700041	hoip	1332	+
2L	9700560	9701060	pelo	623	+
2L	9705704	9706204	CG31710	1745	-
2L	9711021	9711521	CG4364	124	-
2L	9736395	9736895	CG13117	12432	+
2L	9758092	9758592	zf30C	136	+
2L	9763012	9763512	Taf11	106	-
2L	9763239	9763739	und_2	2005	+
2L	9781870	9782370	BG3_unk16	1679	-
2L	9782134	9782634	IP3K1	109328	+
2L	9790495	9790995	CR18854	1003	-
2L	9790632	9791132	CG4036	883	+
2L	9792857	9793357	CG13123	142	-
2L	9887848	9888348	FKBP59_2	3581	+
2L	9890522	9891022	CG34183	749	-
2L	9890635	9891135	CG4537	116	+
2L	9893196	9893696	mtDNA-helicase	632	-
2L	9894753	9895253	Uhg2	6460	-
2L	9895037	9895537	Bka	181	+
2L	9897302	9897802	RpS2	1268	-
2L	9908383	9908883	CG13124	1333	-
2L	9912358	9912858	Etl1	481	-
2L	9912661	9913161	Srp54	344	+
2L	9915003	9915503	yip2	669	+
2L	9917926	9918426	CG5885	1414	-
2L	9918368	9918868	CG4598	698	+
2L	9919910	9920410	CG4594	343	+
2L	9921383	9921883	CG4592	376	+
2L	9937884	9938384	CG31712	630	-
2L	9938613	9939113	CG4619	289	+
2L	9947157	9947657	CG5853_2	2683	-
2L	9947398	9947898	CG5853	204	-
2L	9953931	9954431	CG13126	432	-
2L	9956769	9957269	CG5846	108	-
2L	9957045	9957545	CG4658_2	107	+
2L	9960768	9961268	CR43683	142	+
2L	9963505	9964005	CG5850	708	-
2L	9967063	9967563	RpL13	955	+
2L	9984395	9984895	bib	3155	+
2L	9996322	9996822	CG31875_4	317	-
2L	10002486	10002986	SoYb_CG31875	2409	-
2L	10003582	10004082	CG4747	1242	+
2L	10009131	10009631	Trp1	1436	+
2L	10010104	10010604	Trp1_3	342	+
2L	10056650	10057150	Pen	4433	+
2L	10060566	10061066	Spn31A	345	+
2L	10198867	10199367	Sur	603	-
2L	10200724	10201224	Ripalpha	267	-
2L	10200754	10201254	RpL7	545	+
2L	10204067	10204567	CG34159	414	-
2L	10206711	10207211	CG5734	270	-
2L	10209494	10209994	CG5731	135	-
2L	10210431	10210931	CG5727	187	-
2L	10210920	10211420	CG4901	450	+
2L	10220702	10221202	Npc1a	3383	-
2L	10221101	10221601	Prosalpha6	1691	+
2L	10222407	10222907	CG4908	646	+
2L	10226558	10227058	CG5708	698	-
2L	10231442	10231942	CG5694	231	-
2L	10232257	10232757	eEF1delta	4227	+
2L	10239091	10239591	me31B	553	+
2L	10246828	10247328	chico	265	-
2L	10250251	10250751	bsk	779	-
2L	10250543	10251043	CG31717_2	405	+
2L	10251593	10252093	Ror	259	+
2L	10255641	10256141	CG5676	946	-
2L	10260799	10261299	Pten	108	-
2L	10263304	10263804	Rsf1	381	-
2L	10263875	10264375	CG18619	174	+
2L	10265086	10265586	Mob3	526	+
2L	10266453	10266953	CG4953	387	+
2L	10268622	10269122	CG4957	142	+
2L	10269801	10270301	Mulk	448	+
2L	10272074	10272574	trk	181	-
2L	10276911	10277411	Utx_5	376	-
2L	10277301	10277801	Utx	136	-
2L	10292115	10292615	CG5604	494	-
2L	10298017	10298517	CYLD_3	214	-
2L	10303697	10304197	nmd	1086	-
2L	10306315	10306815	CG5390	811	-
2L	10306672	10307172	CG4968	377	+
2L	10311849	10312349	CG5385	1104	-
2L	10314146	10314646	CG5384	688	-
2L	10321552	10322052	CG5381_2	489	-
2L	10327693	10328193	RnrL	785	-
2L	10330866	10331366	CG5375	149	-
2L	10331221	10331721	CG5037	110	+
2L	10333664	10334164	GATAd_2	323	+
2L	10339207	10339707	SamDC	6266	+
2L	10341366	10341866	CG31715	1806	+
2L	10342452	10342952	Sps2_3	431	+
2L	10362457	10362957	Cand1	847	-
2L	10362739	10363239	pim	322	+
2L	10373650	10374150	rho-5	347	-
2L	10375507	10376007	CG33303	630	-
2L	10379853	10380353	gny	109	+
2L	10382013	10382513	CG5096	123	+
2L	10386012	10386512	cdc2	246	-
2L	10386412	10386912	mRpS7	371	+
2L	10387855	10388355	da	106	+
2L	10396082	10396582	Mdh1	360	-
2L	10396466	10396966	Cnot4	501	+
2L	10408102	10408602	RpS27A_Ip259	2833	+
2L	10413213	10413713	CG5355	5579	-
2L	10413767	10414267	Klp31E	1091	+
2L	10418940	10419440	RfC3	159	+
2L	10422530	10423030	pie	153	-
2L	10423084	10423584	CG5168	222	+
2L	10426377	10426877	SmB	1632	-
2L	10426637	10427137	KdelR	1042	+
2L	10428579	10429079	CG5188	286	+
2L	10430668	10431168	CG5343	190	-
2L	10431088	10431588	TfIIB	297	+
2L	10437298	10437798	CHIP	255	+
2L	10439190	10439690	CG13142	263	+
2L	10457408	10457908	LM408	2827	+
2L	10474099	10474599	RluA-1	429	-
2L	10476823	10477323	RluA-2	283	+
2L	10483045	10483545	Grip75	301	+
2L	10491204	10491704	CG13144	147	-
2L	10506529	10507029	Myo31DF	6362	-
2L	10506871	10507371	CG6094	118	+
2L	10510203	10510703	CG7384	433	-
2L	10516421	10516921	Fatp_4	6166	-
2L	10516968	10517468	Fatp_CG45083	330	-
2L	10517085	10517585	Lrr47	225	+
2L	10529165	10529665	Lip4_3	129	+
2L	10544633	10545133	Trim9	1621	+
2L	10730005	10730505	CG17118	136	+
2L	10732173	10732673	CG6750	978	-
2L	10732403	10732903	Dpy-30L1	352	+
2L	10735821	10736321	Nup107	253	-
2L	10737095	10737595	CG12299	245	+
2L	10756075	10756575	CG17124	22462	-
2L	10767689	10768189	UbcD2	700	-
2L	10769702	10770202	CG6724	111	-
2L	10800859	10801359	CG31869	111	-
2L	10837261	10837761	Nos	381	-
2L	10842347	10842847	CG6700	983	-
2L	10846794	10847294	Porin2	775	-
2L	10850090	10850590	porin	858	-
2L	10850598	10851098	porin_2	12833	-
2L	10856394	10856894	Dnz1	325	-
2L	10857844	10858344	ial	132	-
2L	10858286	10858786	Stam	366	+
2L	10966561	10967061	CG33129_5	259	-
2L	10967916	10968416	CG33129_2	942	-
2L	10970025	10970525	CG33129	1995	-
2L	10975043	10975543	abo	844	-
2L	10976113	10976613	l(2)06225	521	-
2L	10976522	10977022	SCAR	389	+
2L	10987556	10988056	CG12253	307	+
2L	10989151	10989651	CG16833	1701	+
2L	11002210	11002710	BG3_unk17	1882	-
2L	11003903	11004403	RpL9	2176	-
2L	11004570	11005070	Nup154	5046	+
2L	11010836	11011336	Art8	172	-
2L	11011062	11011562	dUTPase	1581	+
2L	11057140	11057640	Samuel_BG3_new	2090	-
2L	11066748	11067248	Samuel	127376	-
2L	11100638	11101138	Ge-1	322	-
2L	11106395	11106895	Reps	596	-
2L	11106693	11107193	l(2)gd1	432	+
2L	11120069	11120569	CG6230	127	-
2L	11123317	11123817	Csl4	163	-
2L	11123527	11124027	Nup160	326	+
2L	11130067	11130567	RfC38_2	457	-
2L	11130487	11130987	CG4751	1369	+
2L	11155471	11155971	CG6287	4311	-
2L	11167646	11168146	Ca_5	394	-
2L	11171415	11171915	Vm32E	170	-
2L	11210428	11210928	ab	27316	+
2L	11220910	11221410	BG3_unk18	850	-
2L	11268752	11269252	cmet	215	-
2L	11277771	11278271	CG33695	518	+
2L	11280048	11280548	Ppt2	190	+
2L	11281840	11282340	mre11	220	+
2L	11445364	11445864	salm	218	-
2L	11516831	11517331	CG6509	764	-
2L	11527955	11528455	CG31705	1682	-
2L	11581687	11582187	kek2	407	+
2L	11792115	11792615	Tsp33B	199	-
2L	11793836	11794336	CG14937	161	-
2L	11809188	11809688	crol	771	-
2L	11813530	11814030	CycY	328	-
2L	11829155	11829655	esc	133	-
2L	11842887	11843387	CG42486	183	+
2L	11849708	11850208	Mal-B2	821	+
2L	11928322	11928822	Pde1c	634	-
2L	11987789	11988289	CG6686	211	-
2L	11989686	11990186	dgt2	179	+
2L	11990677	11991177	escl	1015	+
2L	12002016	12002516	CG6746	826	-
2L	12027188	12027688	dmGlut	24590	+
2L	12033940	12034440	CG18788	1203	+
2L	12038261	12038761	Tom70_2	1266	-
2L	12045868	12046368	CG6770	2399	-
2L	12055699	12056199	JhI_3	5085	-
2L	12056098	12056598	CG34164_RpL7-like	431	+
2L	12057528	12058028	CG34164_2	368	+
2L	12066525	12067025	CG14946	5950	-
2L	12093512	12094012	Pex19_2	396	+
2L	12096261	12096761	CG6712	113	-
2L	12097588	12098088	Ced-12	148	+
2L	12103501	12104001	Aats-thr	706	+
2L	12104033	12104533	Aats_22	692	+
2L	12108866	12109366	Rab6	1273	-
2L	12172731	12173231	crok	197	+
2L	12207669	12208169	CG31759_2	427	+
2L	12366116	12366616	bru_25	1711	+
2L	12369586	12370086	bru_26	142	+
2L	12404230	12404730	vir_4	2530	-
2L	12408230	12408730	vir-1_BG3_new	1280	-
2L	12408320	12408820	BG3_unk19	817	+
2L	12421612	12422112	vir_3	176	-
2L	12423189	12423689	vir-1	249	-
2L	12427459	12427959	CG5446	298	-
2L	12427778	12428278	CG6388	873	+
2L	12430616	12431116	CG5435	876	-
2L	12433788	12434288	SC35	1727	-
2L	12434642	12435142	Elf_3	967	+
2L	12436440	12436940	Elf_4	444	+
2L	12459240	12459740	bun_BG3_new	1220	-
2L	12461006	12461506	bun_10	20782	-
2L	12483339	12483839	bun_8	10045	-
2L	12542615	12543115	bun_BG3_new_2	745	-
2L	12546361	12546861	bun	1627	-
2L	12618095	12618595	nub_2	2376	+
2L	12692684	12693184	CG5525	247	-
2L	12692743	12693243	CG6153	110	+
2L	12694738	12695238	CG5780	132	-
2L	12700394	12700894	CG17036	294	-
2L	12704201	12704701	CG5776	257	-
2L	12704475	12704975	spict	7211	+
2L	12712220	12712720	CG5787_2	2318	-
2L	12718795	12719295	MRP	7562	+
2L	12721593	12722093	CG5792	539	-
2L	12722023	12722523	MRP_9	1014	+
2L	12808090	12808590	CR43818	226	-
2L	12822537	12823037	kek1	2797	-
2L	12974114	12974614	Vha68_4	10999	+
2L	13000385	13000885	CG12404	207	-
2L	13003857	13004357	Vha68-1	256	-
2L	13004230	13004730	Tor	243	+
2L	13018897	13019397	CG9934_2	1244	-
2L	13021062	13021562	A16	531	-
2L	13059890	13060390	CG9932	15871	-
2L	13164768	13165268	DnaJ	288	-
2L	13165314	13165814	Sir2	2386	+
2L	13176535	13177035	Sfmbt	199	-
2L	13176900	13177400	CG5439	361	+
2L	13178997	13179497	CG5287	151	+
2L	13182346	13182846	CG31849	259	-
2L	13191729	13192229	CG16974	631	-
2L	13191951	13192451	Edem2	578	+
2L	13203045	13203545	CG16972	225	-
2L	13203512	13204012	Pect	137	+
2L	13203810	13204310	Pect_BG3_new	1619	+
2L	13211564	13212064	CG15482	552	-
2L	13216020	13216520	BG3_unk20	3394	+
2L	13219673	13220173	CG9426	439	-
2L	13219729	13220229	CG5705	101	+
2L	13222337	13222837	CG16812	344	+
2L	13266619	13267119	CG44085_7	2305	+
2L	13286212	13286712	Drep-4	4268	-
2L	13286527	13287027	Uvrag	405	+
2L	13289747	13290247	CG31729	1580	+
2L	13296098	13296598	CG31729_4	397	+
2L	13365939	13366439	Nnp-1	105	-
2L	13366197	13366697	CG6523	178	+
2L	13367367	13367867	Tap42	510	+
2L	13368954	13369454	CG31855	218	+
2L	13370776	13371276	CG9306	155	-
2L	13373640	13374140	CG9305	303	-
2L	13373927	13374427	CG6565_2	218	+
2L	13378288	13378788	CG9302	1308	-
2L	13378652	13379152	beta'COP	1792	+
2L	13382402	13382902	loqs	402	+
2L	13387062	13387562	CG9293	703	-
2L	13394842	13395342	RpL24	2739	-
2L	13398741	13399241	CG7110	287	+
2L	13445401	13445901	CG9267	843	-
2L	13513120	13513620	B4_BG3_new	9024	-
2L	13549078	13549578	B4	41368	-
2L	13549889	13550389	kuz	5594	+
2L	13582319	13582819	CR44973	169	+
2L	13641022	13641522	ics_3	5246	-
2L	13770845	13771345	TM9SF4_2	4199	+
2L	13773747	13774247	CG43376	146	+
2L	13779915	13780415	CG9008	59076	-
2L	13780439	13780939	p38b	1725	+
2L	13783210	13783710	CG16890_2	448	-
2L	13783834	13784334	CG31731	525	+
2L	13793271	13793771	Sec71	333	+
2L	13811272	13811772	CG16865	147	+
2L	13813006	13813506	CG16888	297	-
2L	13813566	13814066	Sos	730	+
2L	13827522	13828022	tam	768	-
2L	13829491	13829991	Arpc1	679	-
2L	13829587	13830087	Orc5	206	+
2L	13832855	13833355	DNApol-gamma35_CG33649	198	-
2L	13833087	13833587	RpII33	295	+
2L	13835314	13835814	CenG1A	13451	+
2L	13878707	13879207	CenG1A_2	708	+
2L	13904226	13904726	Smg5	790	-
2L	13931112	13931612	CG42711	109	-
2L	13963257	13963757	NimB1	139	+
2L	14000998	14001498	rk	494	-
2L	14013496	14013996	bgm_2	348	+
2L	14019958	14020458	NimC3	134	-
2L	14026751	14027251	CG4500	808	+
2L	14047332	14047832	NimC4	27874	+
2L	14055720	14056220	nAChRalpha5_BG3_new	863	+
2L	14056255	14056755	nAChRalpha5_BG3_new_2	1550	+
2L	14233858	14234358	Dyrk2	5148	-
2L	14262777	14263277	wb	2878	+
2L	14300749	14301249	wb_3	4698	+
2L	14328179	14328679	ms(2)34Fe	153	+
2L	14333908	14334408	CG33090	19067	+
2L	14354895	14355395	Rab14	617	+
2L	14356791	14357291	Rab14_2	255	+
2L	14359002	14359502	Pgant35A	245	+
2L	14361819	14362319	spel1	127	+
2L	14409299	14409799	elB	7917	-
2L	14409505	14410005	CR44733	213	+
2L	14490609	14491109	noc	7793	+
2L	14530674	14531174	tRNA:G3:35Be	166	-
2L	14560528	14561028	CR44855	354	+
2L	14598609	14599109	tRNA:P:35Ba	393	+
2L	14599424	14599924	tRNA:P:35Bc	548	+
2L	14615302	14615802	Adh_Adhr	12404	+
2L	14689090	14689590	osp	2377	-
2L	14997309	14997809	mol	6846	-
2L	15005483	15005983	dyn-p25	429	+
2L	15007563	15008063	NC2beta	262	+
2L	15009689	15010189	l(2)35Bd	590	+
2L	15035144	15035644	yellow-c	550	+
2L	15038611	15039111	CIAPIN1	1618	-
2L	15039238	15039738	Su(H)	381	+
2L	15057612	15058112	ck	13352	-
2L	15060507	15061007	TfIIS	3088	-
2L	15067828	15068328	vig_2	699	-
2L	15113230	15113730	stc	197	+
2L	15256054	15256554	Pol32	108	-
2L	15263977	15264477	yuri_2	365	-
2L	15264442	15264942	yuri	2927	-
2L	15271378	15271878	Cul_3	218	-
2L	15274841	15275341	UK114	361	-
2L	15333616	15334116	esg	146	+
2L	15498877	15499377	lace	2577	+
2L	15499905	15500405	BG3_unk22	134	-
2L	15746360	15746860	CycE_2	1664	-
2L	15747900	15748400	CycE	765	-
2L	15750828	15751328	l(2)35Di	184	-
2L	15752013	15752513	l(2)35Df	1194	+
2L	15762508	15763008	Gli	13685	-
2L	15763970	15764470	CG3793	162	+
2L	15768099	15768599	wek	273	-
2L	15770909	15771409	Ku80	261	-
2L	16251538	16252038	PRL_3	273	-
2L	16255905	16256405	PRL_2	210	-
2L	16257356	16257856	PRL-1	488	-
2L	16257755	16258255	EndoGI_2	397	+
2L	16261891	16262391	CG4935	432	+
2L	16287480	16287980	crp	3630	-
2L	16291034	16291534	CG17329	150	+
2L	16299608	16300108	heix	214	-
2L	16302704	16303204	CG5869	1175	-
2L	16307096	16307596	Syx5	554	+
2L	16310476	16310976	cni	278	-
2L	16310706	16311206	fzy	2719	+
2L	16325375	16325875	cact	18530	-
2L	16325845	16326345	BG3_unk24	6012	+
2L	16325957	16326457	cact_2	239	-
2L	16328882	16329382	mRpL4	105	-
2L	16350033	16350533	chif_3	446	-
2L	16352378	16352878	chif_CG42231	3740	-
2L	16352684	16353184	CG4455	10626	+
2L	16356485	16356985	CaBP1	422	-
2L	16445028	16445528	Idgf1	475	+
2L	16447080	16447580	Idgf2	430	+
2L	16448219	16448719	CG5888	3649	-
2L	16448775	16449275	Idgf2_3	326	+
2L	16450810	16451310	Idgf3_2	822	+
2L	16491290	16491790	Tpr2	2090	+
2L	16496519	16497019	Tpr2_4	557	+
2L	16509730	16510230	BG3_unk26	930	+
2L	16519927	16520427	CG5953_4	212	-
2L	16532627	16533127	CG5953	8058	-
2L	16601663	16602163	CG42389_3	4085	+
2L	16607120	16607620	CG4631	305	+
2L	16656847	16657347	CG42389_4	833	+
2L	16679804	16680304	grp_squ	3762	+
2L	16680320	16680820	squ_2	3335	+
2L	16685140	16685640	grp_4	1771	+
2L	16702947	16703447	CR43670	218	-
2L	16715945	16716445	CG31808	1483	-
2L	16719682	16720182	Cyt-c-p	5288	+
2L	16727576	16728076	VhaSFD	2858	-
2L	16729527	16730027	CG31812	488	+
2L	16730789	16731289	CG17996	942	-
2L	16731883	16732383	Prosbeta4	593	-
2L	16732300	16732800	CG17904	670	+
2L	16738138	16738638	glu	125	-
2L	16738600	16739100	ChLD3	159	+
2L	16742850	16743350	LSm7	146	-
2L	16743155	16743655	CG17912	307	+
2L	16754086	16754586	yellow-b	315	+
2L	16791318	16791818	CG17928	3125	+
2L	16816410	16816910	mdy	7909	+
2L	16824957	16825457	Cas	2368	-
2L	16826828	16827328	CG31739	1105	+
2L	16879267	16879767	CG31743_CG34313	127	+
2L	16887716	16888216	CG6115	375	-
2L	16888240	16888740	tweek_CR44392	1801	+
2L	16900223	16900723	CG31805	111	-
2L	17260484	17260984	beat-IIIc	6068	-
2L	17383865	17384365	Lrch	39253	-
2L	17384450	17384950	CLIP-190	2193	+
2L	17389091	17389591	CLIP_9	1323	+
2L	17410156	17410656	Rpb11	554	-
2L	17410391	17410891	CG15141	479	+
2L	17427949	17428449	Dif_2	16084	-
2L	17450114	17450614	dl	12733	-
2L	17450280	17450780	BG3_unk27	435	+
2L	17472965	17473465	BicD	3142	-
2L	17473240	17473740	Sgt_2	204	+
2L	17477638	17478138	Aac11	238	-
2L	17480749	17481249	fws	196	-
2L	17484057	17484557	CG6453	419	-
2L	17484251	17484751	CG5131	154	+
2L	17496958	17497458	qua	924	-
2L	17500856	17501356	CG6412	680	-
2L	17644594	17645094	CR45699	171	-
2L	17778090	17778590	CadN	7698	-
2L	17963129	17963629	CG5674	194	+
2L	18012130	18012630	rdo	6711	+
2L	18119745	18120245	CG5758	580	+
2L	18121395	18121895	CG5758_BG3_new	3259	+
2L	18122278	18122778	CG5758_4	21640	+
2L	18137833	18138333	kel	894	-
2L	18152167	18152667	Socs36E	11027	-
2L	18158430	18158930	CG7200_2	187	-
2L	18319852	18320352	Fas3	6766	+
2L	18443027	18443527	RpS26_2	639	-
2L	18448707	18449207	ncm	1149	-
2L	18454337	18454837	bsf	224	-
2L	18455467	18455967	let-7-C	1237	+
2L	18456175	18456675	let-7-C_BG3_new	3661	+
2L	18484263	18484763	CG10283	1521	-
2L	18503728	18504228	kon	16483	-
2L	18562922	18563422	Pde11_2	766	-
2L	18572036	18572536	Pde11	11802	-
2L	18590641	18591141	CG15160	229	+
2L	18604772	18605272	CG10413_2	11655	-
2L	18606582	18607082	CG10333	523	+
2L	18611999	18612499	Atac2	153	-
2L	18617006	18617506	MESR3	22905	+
2L	18652760	18653260	Cyp310a1	1038	-
2L	18676971	18677471	CG31751	234	+
2L	18681825	18682325	tos	465	-
2L	18688550	18689050	msl-1	5040	-
2L	18689441	18689941	CG10336_2	273	+
2L	18695176	18695676	CG10383_2	939	-
2L	18695414	18695914	CG10338	200	+
2L	18698464	18698964	CG10341	217	+
2L	18702855	18703355	CG10376	862	-
2L	18705453	18705953	Jwa	1362	-
2L	18708349	18708849	Faf	423	-
2L	18708596	18709096	Grip71	1047	+
2L	18732274	18732774	CG10348	157	-
2L	18732995	18733495	BG3_unk28	1849	+
2L	18795930	18796430	CR44904	493	-
2L	18823298	18823798	CG17323	1442	+
2L	18826520	18827020	CG17322	511	+
2L	18830403	18830903	CG17597_2	351	-
2L	18830979	18831479	ScpX	357	+
2L	18839429	18839929	CG10600	257	-
2L	18844934	18845434	CG17321	388	+
2L	18857429	18857929	CG10602_2	216	-
2L	18858998	18859498	mRpL13_CG10602	235	-
2L	18943710	18944210	ssp3	131	-
2L	18951587	18952087	Nedd8	503	-
2L	18954181	18954681	CG10621	189	-
2L	18956919	18957419	CG10623_2	181	-
2L	18968494	18968994	Nak	1957	-
2L	18973938	18974438	CG10639_3	679	-
2L	18987030	18987530	Swip-1	43990	-
2L	18987457	18987957	CG15168	126	+
2L	19003117	19003617	CG31793	475	+
2L	19009056	19009556	RpL30_2	21078	-
2L	19033248	19033748	hk	386	-
2L	19034326	19034826	CG31800	169	-
2L	19034391	19034891	mib2_2	259	+
2L	19035250	19035750	mib2_3	619	+
2L	19041612	19042112	Catsup	291	+
2L	19045105	19045605	Acn	535	+
2L	19048826	19049326	CG10470	381	+
2L	19051679	19052179	Rpn3_2	367	+
2L	19053828	19054328	CG10492	354	+
2L	19064679	19065179	CG17343	656	+
2L	19123619	19124119	l(2)37Cc	525	-
2L	19126726	19127226	l(2)37Cb	1023	-
2L	19127010	19127510	l(2)37Cd	524	+
2L	19131704	19132204	Aats-asn	738	-
2L	19133233	19133733	l(2)37Cg_3	179	-
2L	19133566	19134066	brat	387	+
2L	19158290	19158790	brat_3	11884	+
2L	19181452	19181952	CG17568	564	-
2L	19185793	19186293	pigeon	198	+
2L	19190092	19190592	drl	10856	+
2L	19342065	19342565	BG3_unk29	101	+
2L	19362977	19363477	dnt	1744	-
2L	19389825	19390325	CG17549	142	-
2L	19398243	19398743	CG17544	14335	-
2L	19414227	19414727	Pax	5374	-
2L	19423302	19423802	Pax_3	523	-
2L	19423800	19424300	CG13085_CG16771	2080	+
2L	19426048	19426548	CG13085_CG16771_2	620	+
2L	19426346	19426846	Pax_2	2185	-
2L	19430393	19430893	CG9987	288	+
2L	19432324	19432824	Rab9	620	+
2L	19442477	19442977	CG10237	212	-
2L	19444500	19445000	Hs2st	461	-
2L	19444798	19445298	RanGAP_3	1189	+
2L	19453240	19453740	Top2	1876	-
2L	19454615	19455115	CG10026_2	934	+
2L	19484455	19484955	CG10195	153	-
2L	19492713	19493213	CG10189_2	373	-
2L	19493318	19493818	swm_3	373	+
2L	19497918	19498418	Top3alpha	535	+
2L	19508514	19509014	CG10188	727	-
2L	19518574	19519074	CG10132	240	+
2L	19526118	19526618	CG10166	106	-
2L	19526436	19526936	CG10137	178	+
2L	19528073	19528573	CG10165_5	384	-
2L	19533229	19533729	CG33116	912	+
2L	19538175	19538675	CG13082	160	+
2L	19542218	19542718	ref(2)P	589	+
2L	19548257	19548757	Tep4	797	+
2L	19549443	19549943	Tep4_3	7117	+
2L	19572360	19572860	spi_4	3110	-
2L	19575337	19575837	spi_3	1295	-
2L	19577065	19577565	spi	118	-
2L	19580101	19580601	CG10268	418	-
2L	19582224	19582724	Hakai	220	-
2L	19583985	19584485	CG10366	103	+
2L	19586373	19586873	Lar	286	+
2L	19735730	19736230	CG10462	287	-
2L	19735794	19736294	Nf-YB	142	+
2L	19742256	19742756	CR44906	131	-
2L	19756654	19757154	CG10631	1199	-
2L	19758629	19759129	CG10463	531	+
2L	19763886	19764386	fbp	7795	-
2L	19791632	19792132	CdGAPr	2783	-
2L	19795601	19796101	fs(2)ltoPP43	553	-
2L	19810484	19810984	snRNA:U4:38AB	565	+
2L	19865931	19866431	sick_7	1918	+
2L	19895795	19896295	sick_8	2014	+
2L	19935003	19935503	sick_11	3886	+
2L	19952290	19952790	BG3_unk30	207	-
2L	19958582	19959082	CoIV_3	108	+
2L	19967435	19967935	Hf	102	-
2L	20000198	20000698	CR44908	513	-
2L	20000925	20001425	BG3_unk31	388	-
2L	20017032	20017532	CG43861	788	-
2L	20061172	20061672	lok	794	+
2L	20065429	20065929	vls	1113	-
2L	20066141	20066641	bwa	406	+
2L	20075208	20075708	pr	402	-
2L	20084820	20085320	fok	3060	-
2L	20091362	20091862	CG10721_2	239	+
2L	20093599	20094099	Taf13	125	-
2L	20093845	20094345	nesd_2	103	+
2L	20115660	20116160	BG3_unk32	783	-
2L	20148395	20148895	BG3_unk34	37558	+
2L	20222895	20223395	BG3_unk35	1999	-
2L	20310969	20311469	spir	2232	+
2L	20349762	20350262	La	503	-
2L	20350184	20350684	RtGEF	2507	+
2L	20399146	20399646	CG10947_2	841	-
2L	20416840	20417340	Arpc2	749	+
2L	20428775	20429275	CG31688_2	7013	+
2L	20463194	20463694	CG2493	382	-
2L	20638310	20638810	BG3_unk36	581	-
2L	20642994	20643494	CG17470	161	-
2L	20645207	20645707	phr6_3	253	-
2L	20645572	20646072	CG2608	115	+
2L	20647075	20647575	BG3_unk37	180	-
2L	20647283	20647783	Uhg3	1018	+
2L	20648662	20649162	CG18810	334	+
2L	20649939	20650439	CG2611	322	+
2L	20655928	20656428	bru	411	-
2L	20656176	20656676	CG2614	239	+
2L	20675691	20676191	CG31678	223	-
2L	20675965	20676465	ik2_2	445	+
2L	20681596	20682096	Cen	1632	-
2L	20682118	20682618	CG2617	298	+
2L	20716065	20716565	BG3_unk38	977	+
2L	20730032	20730532	CG9317	134	-
2L	20734059	20734559	CG9318	447	-
2L	20734661	20735161	Fs(2)Ket_2	601	+
2L	20752017	20752517	CG9319_2	105	-
2L	20752226	20752726	Ns4	206	+
2L	20757629	20758129	CG9323_2	183	-
2L	20757894	20758394	dia	378	+
2L	20787406	20787906	Pomp	242	+
2L	20793896	20794396	vari_2	12833	-
2L	20797465	20797965	CG9328	2929	+
2L	20822578	20823078	CG9331	116	+
2L	20824184	20824684	CG9331_3	468	+
2L	20829359	20829859	CG31673	483	+
2L	20830425	20830925	BG3_unk39	416	-
2L	20831012	20831512	CG31674	28879	+
2L	20840500	20841000	CG31676	352	+
2L	20852328	20852828	twit	128	+
2L	20890145	20890645	sky_10	1020	-
2L	20917211	20917711	sky_7	4238	-
2L	20918681	20919181	sky_CG43739	1053	-
2L	20922626	20923126	Mtp	1030	-
2L	20925897	20926397	RPA2	561	-
2L	20968717	20969217	CG42238_3	122	-
2L	21051733	21052233	CG42238_2	23217	-
2L	21096672	21097172	CG34136	276	+
2L	21102179	21102679	CG12050	413	-
2L	21102493	21102993	CG9257	1113	+
2L	21104318	21104818	Nhe2	221	+
2L	21107531	21108031	Nhe2_5	2474	+
2L	21142097	21142597	Dap160	392	-
2L	21142979	21143479	CG9253	4785	+
2L	21148167	21148667	del_2	1094	-
2L	21155982	21156482	E2f2_2	231	-
2L	21156595	21157095	Mpp6_2	168	+
2L	21158654	21159154	CG9248_2	300	+
2L	21162833	21163333	Nbr	824	-
2L	21163391	21163891	CG9246	136	+
2L	21166374	21166874	CG43346_3	373	-
2L	21168099	21168599	CG43345_CG43346_2	249	-
2L	21168401	21168901	Acon_2	806	+
2L	21172972	21173472	CG31627	261	+
2L	21179433	21179933	bur	614	-
2L	21214928	21215428	snRNA:U4:39B	3254	-
2L	21218294	21218794	CG8679	628	-
2L	21220322	21220822	CG8678	173	-
2L	21221062	21221562	CG8677	707	+
2L	21237000	21237500	Hr39	1205	+
2L	21260918	21261418	l(2)k14505	309	+
2L	21262706	21263206	CG8671	3281	+
2L	21309239	21309739	Mio_9	3079	-
2L	21309800	21310300	Mio	991	-
2L	21310616	21311116	crc	1129	+
2L	21344357	21344857	Tsp39D	1979	+
2L	21544645	21545145	BG3_unk42	304	+
2L	21573139	21573639	Lamp1	683	+
2L	21618524	21619024	CG2201	959	-
2L	21623377	21623877	CG2201_3	752	-
2L	21629682	21630182	Df31	26781	-
2L	21657375	21657875	CR43144	448	+
2L	21658485	21658985	Cul-2	873	+
2L	21676980	21677480	CG2225_4	2076	-
2L	21677280	21677780	CG2225	4151	-
2L	21681866	21682366	EF2	4677	-
2L	21684680	21685180	CG31619_BG3_new	345	+
2L	21753473	21753973	step_2	1193	-
2L	21757216	21757716	step	396	-
2L	21757760	21758260	CG1416	846	+
2L	21794640	21795140	BG3_unk45	777	+
2L	21828343	21828843	tsh	717	+
2L	21828850	21829350	tsh_BG3_new	1850	+
2L	22019072	22019572	tio_2	122	+
2L	22121590	22122090	CG3651_2	850	+
2L	22129892	22130392	CycK	128	-
2L	22130971	22131471	CG42748_CR43241	327	+
2L	22145640	22146140	CG42748_BG3_new	1879	+
2L	22168893	22169393	Clamp	215	-
2L	22239666	22240166	CG3262	506	+
2L	22247583	22248083	RpL21	1451	-
2L	22249626	22250126	Tif-IA	103	+
2L	22354105	22354605	CG17018_5	2677	+
2L	22429132	22429632	RpL5_2	7766	-
2L	22430712	22431212	CG17490_2	121	+
2L	22442722	22443222	CG17493_2	162	+
2L	22471554	22472054	CG17494	144	+
2L	22472232	22472732	CG17494_2	274	+
2L	22817277	22817777	lt	112	+
2L	22874860	22875360	BG3_unk48	888	-
2L	22960868	22961368	Spf45	337	-
2R	18229	18729	CG17683	246	+
2R	75382	75882	CG40127	582	-
2R	130189	130689	IntS3	319	-
2R	358315	358815	Gprk1	166	-
2R	403713	404213	RpL38	313	-
2R	433946	434446	Stlk	136	+
2R	482543	483043	p120ctn	266	+
2R	506285	506785	CG17486	122	+
2R	559108	559608	CG17883	549	+
2R	616272	616772	Nipped-B	254	-
2R	631720	632220	CG17082_3	341	+
2R	675897	676397	CG12547	159	-
2R	716501	717001	CG14464	1718	+
2R	977836	978336	CG3107	102	+
2R	1009502	1010002	gus	381	-
2R	1015576	1016076	gus_2	158	-
2R	1031988	1032488	Atf6	492	+
2R	1138277	1138777	Nipped-A	1679	-
2R	1181318	1181818	d4_2	229	+
2R	1194543	1195043	sxc	102	+
2R	1237960	1238460	CG10395_2	333	+
2R	1250359	1250859	CG10417	142	-
2R	1492089	1492589	Fis1	182	-
2R	1495890	1496390	CG17508	836	+
2R	1540931	1541431	CG1344	636	+
2R	1550477	1550977	Not3	610	-
2R	1558996	1559496	kune	1725	+
2R	1578978	1579478	scaf	1036	-
2R	1585127	1585627	CG17337	1630	+
2R	1589367	1589867	vlc	962	+
2R	1641772	1642272	l(2)09851	636	+
2R	1647662	1648162	CG7791	300	-
2R	1648117	1648617	Gp210	833	+
2R	1670113	1670613	ZnT41F	16815	-
2R	1861640	1862140	BubR1	371	-
2R	1867356	1867856	mle	317	-
2R	1868033	1868533	mle.2	115	-
2R	1869099	1869599	Src42A	1088	+
2R	1902944	1903444	Act42A	9660	-
2R	1904994	1905494	Pngl	1565	+
2R	1910399	1910899	dream	560	-
2R	1923643	1924143	SCAP	1000	-
2R	1929910	1930410	Tbce_2	635	+
2R	1963622	1964122	CG7845	413	-
2R	1967827	1968327	CG14590	236	-
2R	1972880	1973380	Ars2	227	-
2R	2019177	2019677	EcR	7957	-
2R	2029699	2030199	tRNA:K2:42Ae	301	-
2R	2039931	2040431	tRNA:N5:42Ah	199	-
2R	2044384	2044884	EcR_3	376	-
2R	2056342	2056842	EcR.2	2641	-
2R	2101377	2101877	l(2)k14710	152	-
2R	2101823	2102323	bin3	3818	+
2R	2108295	2108795	bin3_2	6792	+
2R	2129040	2129540	BG3_unk50	525	-
2R	2129259	2129759	Pld	2082	+
2R	2129535	2130035	Pld_3	4150	+
2R	2389261	2389761	jing	76406	+
2R	2497742	2498242	jing_2	1208	+
2R	2511832	2512332	CG33919	140	-
2R	2519639	2520139	Vha16_3	3756	-
2R	2520345	2520845	Vha16-1	9458	-
2R	2523342	2523842	Trap1_2	114	-
2R	2532353	2532853	Fmo-2	11034	-
2R	2535909	2536409	debcl	1046	+
2R	2540472	2540972	Opbp	349	+
2R	2543656	2544156	geminin_2	385	-
2R	2544581	2545081	sced	597	+
2R	2549240	2549740	Dpit47_2	568	-
2R	2549520	2550020	Adf1	403	+
2R	2555405	2555905	CG15908	488	+
2R	2556345	2556845	CG9410_2	141	+
2R	2560627	2561127	Hsepi	226	-
2R	2560859	2561359	PGAP3	560	+
2R	2563077	2563577	CG9422	113	+
2R	2583916	2584416	Mob4	297	-
2R	2583994	2584494	Rab2	177	+
2R	2599539	2600039	CG3409_3	304	-
2R	2603147	2603647	CG3409_CG45092	16628	-
2R	2627927	2628427	l(2)01289	583	-
2R	2629154	2629654	phtf	569	+
2R	2633636	2634136	CG3267	169	+
2R	2636482	2636982	Eb1	878	+
2R	2638899	2639399	Eb1_5	530	+
2R	2639324	2639824	Eb1_6	476	+
2R	2644294	2644794	CG3420_2	132	-
2R	2646158	2646658	CG9436	2130	-
2R	2676278	2676778	Epac_2	611	-
2R	2697021	2697521	CG15237	209	-
2R	2698274	2698774	koi	4332	+
2R	2699787	2700287	koi_5	339	+
2R	2715611	2716111	CG15236	139	+
2R	2758450	2758950	BG3_unk52	640	+
2R	2759973	2760473	coro	3638	-
2R	2760404	2760904	CR44169	183	+
2R	2763074	2763574	CG9447	128	-
2R	2765896	2766396	Spn42Da_2	1066	-
2R	2768250	2768750	Spn42Dc	312	+
2R	2770535	2771035	Spn42Dd	9378	+
2R	2772807	2773307	Spn42De	218	+
2R	2810621	2811121	CG3358	199	+
2R	2858892	2859392	mim_CheB42c	2787	-
2R	2861184	2861684	Cyp6u1_3	229	-
2R	2862281	2862781	Cyp6u1	112	-
2R	2872967	2873467	vimar_CG30156	2845	-
2R	2879931	2880431	Tsp42Ea_CG30159	158	+
2R	2880175	2880675	CG30159_2	2213	+
2R	2898994	2899494	Tsp42Ed	294	-
2R	2899509	2900009	Tsp42Ee	3401	+
2R	2906015	2906515	CG43646	177	+
2R	2912265	2912765	Tsp42Ef	2753	+
2R	2927391	2927891	Tsp42Ej	1066	+
2R	2933024	2933524	Tsp42El	1864	+
2R	2937046	2937546	lbm_2	129	+
2R	2948987	2949487	pgant3	131	-
2R	2957298	2957798	tRNA:CR30298	708	-
2R	2958088	2958588	tRNA:CR30299	108	-
2R	3037958	3038458	pk	1576	+
2R	3074488	3074988	pk_3	713	+
2R	3136416	3136916	Gadd45	17594	+
2R	3165356	3165856	Br140	319	-
2R	3165861	3166361	Incenp_2	818	+
2R	3269124	3269624	Dscam1	4446	-
2R	3274370	3274870	cos	965	-
2R	3274579	3275079	CG11107_2	580	+
2R	3280416	3280916	Gr43a	230	-
2R	3283187	3283687	CG1707	808	-
2R	3295074	3295574	Eaf	259	-
2R	3306605	3307105	so	5674	+
2R	3327961	3328461	CG11123	313	+
2R	3330298	3330798	sPLA2_2	351	+
2R	3331882	3332382	CG30503_2	273	-
2R	3333047	3333547	kappaB-Ras_CG30503	126	-
2R	3334728	3335228	CG11125	517	+
2R	3338808	3339308	fa2h	370	-
2R	3346129	3346629	Inos	6589	-
2R	3350394	3350894	CG11141	187	-
2R	3354014	3354514	p47	1328	-
2R	3361385	3361885	Aldh_10	2086	-
2R	3375947	3376447	wech_4	32451	-
2R	3377078	3377578	wech	3369	-
2R	3379567	3380067	Coop_2	1727	-
2R	3379844	3380344	Coop	606	-
2R	3383602	3384102	CG1620_2	2335	-
2R	3387132	3387632	dpa_2	762	-
2R	3387402	3387902	didum	263	+
2R	3397612	3398112	CG12736	162	-
2R	3400004	3400504	az2	213	-
2R	3403645	3404145	CG1603	112	-
2R	3406535	3407035	CG2144	504	+
2R	3412971	3413471	Orc1	391	-
2R	3416545	3417045	Drat_3	2122	-
2R	3420761	3421261	Cyt-b5	605	+
2R	3423174	3423674	CG2137	139	+
2R	3452837	3453337	CG30499_2	549	-
2R	3453993	3454493	boca	129	-
2R	3454064	3454564	Vps13	7062	+
2R	3467184	3467684	CR45130	169	-
2R	3471477	3471977	blow_3	270	-
2R	3472740	3473240	blow_2	170	-
2R	3474334	3474834	blow	16929	-
2R	3477364	3477864	CG1360	184	-
2R	3477457	3477957	scra_3	5005	+
2R	3510497	3510997	CG43340	686	+
2R	3520096	3520596	CG43341	123	+
2R	3541209	3541709	Rpt1	1761	-
2R	3544150	3544650	CG30495	136	+
2R	3551041	3551541	CG2065	197	+
2R	3553083	3553583	CG2064	634	+
2R	3556284	3556784	CG12042	325	-
2R	3561655	3562155	mRpL52	108	-
2R	3561705	3562205	CG12107	117	+
2R	3563617	3564117	U2A	1089	-
2R	3586157	3586657	CG1399	1065	-
2R	3586508	3587008	CG30493	128	+
2R	3586755	3587255	CG30496	249	+
2R	3597128	3597628	CG1941	281	+
2R	3609910	3610410	CG18812_2	1173	-
2R	3622877	3623377	CG18812.2	28387	-
2R	3632552	3633052	CG30497	10114	-
2R	3646132	3646632	CG30497_2	2173	-
2R	3669892	3670392	CG30497_CG45093	3565	-
2R	3673265	3673765	CanB2	468	+
2R	3680485	3680985	Gapdh1_2	339	-
2R	3680880	3681380	mus205	336	+
2R	3692821	3693321	Nop17l_2	248	-
2R	3693640	3694140	Nop17l	592	-
2R	3693739	3694239	sax	360	+
2R	3699283	3699783	CG1550	283	-
2R	3699759	3700259	CG1882	201	+
2R	3710824	3711324	cathD	1338	-
2R	3773237	3773737	Dgk	1745	-
2R	3777280	3777780	CG30377	8789	+
2R	3804209	3804709	lin19_2	207	+
2R	3812243	3812743	Kdm4A	958	-
2R	3818271	3818771	CG30381	291	-
2R	3819635	3820135	rnh1	1338	-
2R	3843137	3843637	CG14764	1917	-
2R	3849176	3849676	5-Sep	399	-
2R	3849718	3850218	nito	1003	+
2R	3855279	3855779	CG14763	173	-
2R	3859258	3859758	CG8726	1476	-
2R	3859830	3860330	CSN4_2	968	+
2R	3871318	3871818	ACC_6	325	-
2R	3874492	3874992	ACC_3	273	-
2R	3876969	3877469	ACC_2	574	-
2R	3877114	3877614	Nup44A_3	302	+
2R	3952809	3953309	CG12769	1116	-
2R	3955232	3955732	lig	1037	+
2R	3956031	3956531	lig_9	1007	+
2R	3967296	3967796	Vps28	320	-
2R	3970231	3970731	sut1	1046	+
2R	3974651	3975151	sut2	115	+
2R	3985939	3986439	CG11210	132	+
2R	3993573	3994073	Cul-4	113	-
2R	3993640	3994140	udd	187	+
2R	4010256	4010756	Asap	1603	-
2R	4010291	4010791	Nup50	212	+
2R	4018578	4019078	Pbp49_CG42516	200	-
2R	4018686	4019186	Pabp2	121	+
2R	4033236	4033736	Lpin_2	685	-
2R	4043909	4044409	kermit_Lpin	9561	-
2R	4050755	4051255	RagC-D	127	-
2R	4052135	4052635	Rs1_2	155	+
2R	4055203	4055703	Gasz	193	+
2R	4057529	4058029	Mlh1	185	+
2R	4061420	4061920	LRP1	7264	+
2R	4062300	4062800	BG3_unk53	243	-
2R	4119585	4120085	dpn	110	-
2R	4125108	4125608	pnut_2	2618	+
2R	4214745	4215245	pdm3	1305	+
2R	4331966	4332466	Cyp4e2_2	5997	+
2R	4350008	4350508	Mal-A5	2006	+
2R	4352413	4352913	Mal-A6	252	+
2R	4457754	4458254	Cyp6a13	652	+
2R	4487217	4487717	CG8735	276	-
2R	4487670	4488170	rgr	37491	+
2R	4501977	4502477	Cirl	947	+
2R	4512706	4513206	Vps25	907	+
2R	4514866	4515366	beta3GalTII	236	-
2R	4519092	4519592	CG8635_2	493	-
2R	4536904	4537404	ptc	1577	+
2R	4553068	4553568	Acsl	1404	+
2R	4553426	4553926	Acsl_2	2137	+
2R	4570470	4570970	tRNA:L2:44EF	242	+
2R	4611094	4611594	CG14767	478	-
2R	4611513	4612013	gcl	1873	+
2R	4620691	4621191	stmA_3	1023	-
2R	4685744	4686244	sns	4418	+
2R	4747654	4748154	RyR	191	+
2R	4778656	4779156	CG8272	1902	-
2R	4779087	4779587	Dmn	191	+
2R	4780868	4781368	Sec31	470	+
2R	4787466	4787966	ana2	362	-
2R	4787496	4787996	CG13751	255	+
2R	4788630	4789130	MrgBP	320	-
2R	4788688	4789188	Ggamma1	438	+
2R	4794245	4794745	CG8258	1501	-
2R	4794773	4795273	CG30349	645	+
2R	4801141	4801641	Pgi_3	1942	-
2R	4801324	4801824	Pgi	1277	-
2R	4807623	4808123	CG8248	117	-
2R	4810040	4810540	CG8243	751	+
2R	4812926	4813426	CG8237	384	+
2R	4815424	4815924	CG8232	248	+
2R	4820678	4821178	CG13749	359	+
2R	4827044	4827544	FANCI	493	-
2R	4834599	4835099	CG8230	444	-
2R	4838341	4838841	CG33199_CG8229	1143	-
2R	4838972	4839472	Tom7_2	721	+
2R	4839594	4840094	babo	745	+
2R	4873155	4873655	CG8213	1141	-
2R	4918300	4918800	CG8170	466	-
2R	4975089	4975589	Dbp45A	111	+
2R	4980060	4980560	CG8080_3	1433	-
2R	4982528	4983028	Uhg4	291	+
2R	4990493	4990993	Vang	780	+
2R	4996973	4997473	Pmm45A	619	-
2R	4998054	4998554	tsu	2769	+
2R	5001529	5002029	Phax	389	+
2R	5003377	5003877	Su(var)2-10	1949	+
2R	5003873	5004373	Su(var)2_9	1461	+
2R	5009579	5010079	GstE13_2	305	+
2R	5019148	5019648	CG18659_2	1277	-
2R	5019735	5020235	Hydr1	401	+
2R	5024625	5025125	alc_2	325	-
2R	5025188	5025688	alc	123	-
2R	5026337	5026837	CG8788_CG44286_2	1695	+
2R	5031169	5031669	shrb	872	-
2R	5031211	5031711	Prp38	218	+
2R	5032515	5033015	CG30344	573	+
2R	5052222	5052722	CG8046	118	-
2R	5054763	5055263	CG42382	143	-
2R	5064516	5065016	Rme-8	277	-
2R	5067593	5068093	ltd_6	684	-
2R	5073597	5074097	ltd	6991	-
2R	5079351	5079851	CG45085_CG8026	5346	-
2R	5094379	5094879	CG8027	490	-
2R	5094816	5095316	VhaAC45	2609	+
2R	5162285	5162785	Pkn_14	7090	-
2R	5172352	5172852	Pkn	1596	-
2R	5174082	5174582	CG1968	477	+
2R	5195643	5196143	Myd88_3	1264	-
2R	5195977	5196477	Myd88	292	-
2R	5283461	5283961	CG8800	312	-
2R	5285989	5286489	CG8801	506	-
2R	5286335	5286835	l(2)k10201	498	+
2R	5287584	5288084	CG33774	395	-
2R	5296747	5297247	wun_2	1618	-
2R	5300718	5301218	wun	4355	-
2R	5301597	5302097	wun2	1380	+
2R	5311342	5311842	prel	411	+
2R	5313694	5314194	Pdk	1373	+
2R	5328141	5328641	ced_5	1231	-
2R	5328821	5329321	ced_2	7206	-
2R	5333301	5333801	Camta	152	+
2R	5381421	5381921	Wnt2	290	+
2R	5440099	5440599	CR43651	7440	+
2R	5452445	5452945	CR45281	193	-
2R	5465265	5465765	Not1_4	976	-
2R	5466262	5466762	Not1	213	-
2R	5466705	5467205	CG1814_2	2250	+
2R	5471800	5472300	CG1868	121	-
2R	5471898	5472398	Updo	474	+
2R	5474490	5474990	RpL31	1195	+
2R	5476305	5476805	CG1827	1071	+
2R	5478122	5478622	Map60	1450	+
2R	5481300	5481800	CG30338_CG1902	2418	+
2R	5493243	5493743	GstT1	137	+
2R	5494547	5495047	GstT2	911	+
2R	5545485	5545985	Mmp2_2	1187	-
2R	5571113	5571613	Mmp2	1279	-
2R	5579895	5580395	Uba1_BG3_new	26473	-
2R	5580583	5581083	Uba1	2365	-
2R	5598760	5599260	BG3_unk55	241	-
2R	5599576	5600076	dap	14617	+
2R	5707308	5707808	CG1648	342	-
2R	5724240	5724740	CG1663	346	+
2R	5727031	5727531	CG1665	619	+
2R	5729757	5730257	Vamp7	116	-
2R	5729941	5730441	CG1667	530	+
2R	5733740	5734240	Orc6	1065	-
2R	5735091	5735591	Prosalpha7	461	-
2R	5748014	5748514	CG1516_3	3815	-
2R	5752887	5753387	Ntmt	120	+
2R	5758725	5759225	CG18446	613	+
2R	5762327	5762827	cbx	149	-
2R	5762536	5763036	CG12744	3112	+
2R	5769612	5770112	Sec24AB	486	-
2R	5778944	5779444	CG1513	2133	-
2R	5779210	5779710	CG30007	115	+
2R	5846113	5846613	Mef2	868	-
2R	5846987	5847487	CG15863	102	-
2R	5847333	5847833	Pal1_2	116	+
2R	5852322	5852822	CG1418	372	-
2R	5856319	5856819	Adam_2	4206	+
2R	5858398	5858898	CG12134	246	+
2R	5866574	5867074	eve	383	+
2R	5876414	5876914	TER94	2550	+
2R	5913297	5913797	Pka-R2	9226	-
2R	5914094	5914594	CG12128	105	+
2R	5920148	5920648	CG1407	136	-
2R	5920559	5921059	CG12129	205	+
2R	5935874	5936374	oys	945	-
2R	5936736	5937236	CoVIIc_3	155	+
2R	5937603	5938103	CG44296	364	+
2R	5939422	5939922	sel	1227	-
2R	5939796	5940296	magu	197	+
2R	5953769	5954269	CG2292	164	-
2R	5954038	5954538	mRpL42_2	445	+
2R	5962900	5963400	CG1371	923	-
2R	5965621	5966121	egr	1291	+
2R	5972424	5972924	CG2269	335	+
2R	5984183	5984683	Jra_2	138	+
2R	5986845	5987345	RpLP0-like	990	-
2R	5986932	5987432	14-3-3zeta	238	+
2R	5988291	5988791	14-3-3zeta_2	5190	+
2R	5998125	5998625	Pfk_4	612	+
2R	5998535	5999035	Pfk_BG3_new	2871	+
2R	6004949	6005449	dmpd	846	+
2R	6011548	6012048	gem	39185	+
2R	6029593	6030093	CG18011	441	+
2R	6045839	6046339	mlt	6493	-
2R	6079649	6080149	KCNQ	1472	-
2R	6115212	6115712	Hr46	215	-
2R	6139672	6140172	Syb	178	-
2R	6151082	6151582	CR30009	1885	-
2R	6154111	6154611	CG12910_3	246	+
2R	6159139	6159639	CAP_2	1100	+
2R	6166430	6166930	CAP_BG3_new	1227	+
2R	6190256	6190756	CAP_22	5978	+
2R	6197049	6197549	JhI-1	1279	-
2R	6197368	6197868	CG12909	384	+
2R	6304251	6304751	CG42732.2	245	-
2R	6305973	6306473	Prx2540-2	429	+
2R	6308324	6308824	CG11825_3	6980	-
2R	6308961	6309461	CG33474	1487	+
2R	6309447	6309947	CG33474_2	352	+
2R	6310905	6311405	CG11825	280	-
2R	6315990	6316490	RanBPM_BG3_new	630	+
2R	6317260	6317760	RanBPM_5	568	+
2R	6325240	6325740	Galphao	2792	+
2R	6331599	6332099	Galphao_8	526	+
2R	6335550	6336050	BG3_unk56	183	-
2R	6355795	6356295	Caf1-105	318	-
2R	6355871	6356371	CG11777	118	+
2R	6362736	6363236	whd_3	8805	-
2R	6365822	6366322	whd	12419	-
2R	6367418	6367918	CG17765	198	+
2R	6372510	6373010	pre-lola-G	358	-
2R	6421609	6422109	lola_11	919	-
2R	6422287	6422787	lola_13	54770	-
2R	6428925	6429425	lola	3040	-
2R	6430546	6431046	lola.2	4179	-
2R	6445143	6445643	psq	481	+
2R	6456477	6456977	psq_6	12235	+
2R	6470941	6471441	psq_9	1049	+
2R	6504917	6505417	CG11883	467	+
2R	6532682	6533182	Git	3961	-
2R	6532990	6533490	Elp2	170	+
2R	6536143	6536643	CG12934	141	+
2R	6560600	6561100	stan	123	+
2R	6618173	6618673	CG12338_2	135	-
2R	6618821	6619321	CG7220_3	246	+
2R	6627084	6627584	Mat1	1367	-
2R	6670124	6670624	CG33144_2	28182	-
2R	6696193	6696693	wde	2286	-
2R	6698191	6698691	CG7637	232	-
2R	6700565	6701065	CG12341	104	-
2R	6707233	6707733	Prosbeta5	260	+
2R	6708895	6709395	Lsm10	169	-
2R	6710850	6711350	CG12325_2	166	+
2R	6722964	6723464	CG12344	190	-
2R	6725982	6726482	CG7686	628	-
2R	6731282	6731782	CG30015_7	705	-
2R	6748636	6749136	CG30015_5	192	-
2R	6762026	6762526	CG30015	27833	-
2R	6770802	6771302	CG18003	162	+
2R	6774065	6774565	CG30020	232	+
2R	6785140	6785640	CG7712	274	-
2R	6786315	6786815	Rpb5	175	-
2R	6955310	6955810	BG3_unk57	114	+
2R	6994071	6994571	luna	4809	-
2R	7059461	7059961	CG13229	143	-
2R	7061058	7061558	shn_2	3196	+
2R	7085531	7086031	shn_5	12008	+
2R	7091884	7092384	shn_6	2222	+
2R	7106794	7107294	Syx6	207	+
2R	7110126	7110626	CG7737	8424	+
2R	7171226	7171726	CG9062	582	-
2R	7171669	7172169	CG13220_2	216	+
2R	7177027	7177527	fbl6	526	-
2R	7178351	7178851	CG18335	292	-
2R	7180429	7180929	dare	125	-
2R	7181574	7182074	CG18336_2	171	-
2R	7184775	7185275	CG42336	716	-
2R	7190750	7191250	CG7741_2	116	+
2R	7194783	7195283	Fpps	694	-
2R	7195134	7195634	CG7745	339	+
2R	7244905	7245405	tRNA:SeC	1122	-
2R	7246431	7246931	CG12384	303	-
2R	7247418	7247918	ix	160	-
2R	7247961	7248461	san	311	+
2R	7249155	7249655	Gr47b	429	+
2R	7253965	7254465	CG13204	4360	+
2R	7258418	7258918	Tapdelta_2	7064	-
2R	7271369	7271869	Sod3	699	-
2R	7276034	7276534	CG30022	252	-
2R	7281608	7282108	tRNA:CR30257	673	+
2R	7284687	7285187	sprt	591	-
2R	7316900	7317400	Drip	245	-
2R	7323498	7323998	CG7777	214	+
2R	7339444	7339944	E(Pc)_3	519	+
2R	7340024	7340524	E(Pc)_4	356	+
2R	7362963	7363463	inv_2	503	+
2R	7415138	7415638	en_2	524	-
2R	7480381	7480881	tou	781	-
2R	7492191	7492691	tou_4	2083	-
2R	7503300	7503800	tou_2	408	-
2R	7506278	7506778	Egm	375	-
2R	7519770	7520270	CG9005	865	-
2R	7528196	7528696	CG9005_2	171	-
2R	7533484	7533984	CG9003_2	124	-
2R	7535769	7536269	CG9003_6	7719	-
2R	7538871	7539371	CG9003	358	-
2R	7539112	7539612	CG34228	239	+
2R	7539694	7540194	tRNA:CR30254	433	-
2R	7539904	7540404	tRNA:M2:48Ba	189	+
2R	7553023	7553523	Tret1-1	1986	+
2R	7566609	7567109	Roc2	245	-
2R	7578118	7578618	wal	302	-
2R	7599518	7600018	pyr	2285	+
2R	7677621	7678121	ths_2	489	+
2R	7712600	7713100	CG13192	157	+
2R	7726799	7727299	Sobp_2	1236	-
2R	7731495	7731995	S2P	165	-
2R	7732579	7733079	Sln	138	+
2R	7739872	7740372	Mtor	460	+
2R	7748565	7749065	CG34230	202	+
2R	7772840	7773340	CG13185	274	-
2R	7778234	7778734	ERp60	1269	-
2R	7779377	7779877	Ef1alpha48D_3	3367	+
2R	7786772	7787272	Zip48C	824	+
2R	7791173	7791673	MCPH1	601	-
2R	7856105	7856605	PI31_2	132	-
2R	7857941	7858441	CG8290	624	+
2R	7870211	7870711	CG33145	164	-
2R	7872648	7873148	RnrS	658	-
2R	7876042	7876542	rho-7	374	-
2R	7876386	7876886	CG8298	260	+
2R	7907101	7907601	otk	30836	-
2R	7912527	7913027	CG8964	3776	-
2R	7915240	7915740	pds5	552	+
2R	7921201	7921701	CG8321	2073	+
2R	7921466	7921966	CG8321_2	3393	+
2R	7924553	7925053	128up	466	+
2R	7926296	7926796	RpIII128	220	+
2R	7931867	7932367	Drep-1	1296	+
2R	7932120	7932620	BG3_unk58	2031	-
2R	8026042	8026542	CG18343_2	726	+
2R	8027886	8028386	CG8378	288	+
2R	8032965	8033465	Hen1	1447	+
2R	8037861	8038361	CG8878_3	266	-
2R	8038312	8038812	CG8878	395	-
2R	8050253	8050753	Prp8	1818	-
2R	8052994	8053494	CG34232_3	10261	-
2R	8055743	8056243	Oda	359	-
2R	8055986	8056486	SmD3	484	+
2R	8058540	8059040	Oda_3	258	-
2R	8061519	8062019	Oda.2	1990	-
2R	8062057	8062557	Cct5	600	+
2R	8062351	8062851	Cct5_2	1067	+
2R	8066269	8066769	CR45264	116	+
2R	8067157	8067657	CG8860	322	-
2R	8067748	8068248	wash	143	+
2R	8069894	8070394	CG13175_CG33964	192	+
2R	8086109	8086609	CG8858	416	-
2R	8088070	8088570	RpS11	733	-
2R	8146653	8147153	Cam_CR43900	3641	+
2R	8201372	8201872	CG30046	15782	+
2R	8213370	8213870	CG8841_2	168	-
2R	8213615	8214115	garz	1069	+
2R	8222571	8223071	CG8490	107	+
2R	8223673	8224173	tRNA:H:48F	140	+
2R	8225052	8225552	Den1	2294	+
2R	8231872	8232372	CG8839	3087	-
2R	8232238	8232738	ana3	368	+
2R	8310816	8311316	CG8520_2	575	+
2R	8312847	8313347	CG8525_2	303	+
2R	8315116	8315616	CG13154	227	-
2R	8318354	8318854	Nup54	152	-
2R	8323091	8323591	CG8830_2	120	-
2R	8324600	8325100	Dyb	10363	+
2R	8340445	8340945	Lac	4340	+
2R	8355407	8355907	dgt5_2	130	-
2R	8355906	8356406	CG8545	199	+
2R	8359170	8359670	CG8550	340	+
2R	8361679	8362179	Dh44-R2	2399	+
2R	8374633	8375133	CG34234	137	-
2R	8391963	8392463	fdl_2	128	-
2R	8394588	8395088	fdl	1706	-
2R	8397870	8398370	vis	135	-
2R	8402317	8402817	achi	130	-
2R	8402630	8403130	CG13151	328	+
2R	8406167	8406667	CG8818	318	-
2R	8416308	8416808	fra	6961	+
2R	8459323	8459823	ClC-b	1375	+
2R	8476407	8476907	Sin3A_7	775	-
2R	8476494	8476994	CR30055	213	+
2R	8477070	8477570	CG30055_BG3_new	1109	+
2R	8480172	8480672	Sin3A	1395	-
2R	8480859	8481359	Amph	3746	+
2R	8499995	8500495	Galphaq_CG45086	352	+
2R	8503042	8503542	Galphaq_6	182	+
2R	8511034	8511534	CG30054_2	112	+
2R	8519536	8520036	muskelin_2	1114	-
2R	8520844	8521344	spt4	1308	+
2R	8523396	8523896	CG33671_CG33672	954	-
2R	8523926	8524426	Iswi	132	+
2R	8540060	8540560	ZnT49B	128	+
2R	8543209	8543709	CG8646	194	+
2R	8549839	8550339	nemy_6	234	-
2R	8553054	8553554	nemy_2	151	-
2R	8557474	8557974	nemy	585	-
2R	8566848	8567348	CG42708	795	-
2R	8573434	8573934	CG8771	101	-
2R	8579945	8580445	CG8768	103	-
2R	8592427	8592927	CG42663	1748	+
2R	8640191	8640691	mos	130	-
2R	8642432	8642932	Taz_3	219	-
2R	8643669	8644169	Taz	304	-
2R	8643689	8644189	mRpL18	267	+
2R	8644784	8645284	ox	387	-
2R	8644885	8645385	Dgkepsilon_2	289	+
2R	8648091	8648591	Nacalpha_2	2060	-
2R	8756678	8757178	CG17574	125	-
2R	8757504	8758004	bic	630	+
2R	8764087	8764587	CG3814_2	752	-
2R	8766061	8766561	Nmda1_9	396	-
2R	8766911	8767411	Nmda1_5	176	-
2R	8767539	8768039	Aats-asp_24	498	+
2R	8803249	8803749	NAT1	892	+
2R	8805113	8805613	NAT1_3	411	+
2R	8811159	8811659	CG13319	256	+
2R	8811822	8812322	sug	162	+
2R	8816115	8816615	sug_2	138	+
2R	8821300	8821800	CG17019	335	-
2R	8823790	8824290	CG13322	332	-
2R	8824146	8824646	Sans	224	+
2R	8833602	8834102	Mdr49	2101	-
2R	8839548	8840048	CG44250_CG44251	298	-
2R	8867913	8868413	Psc_3	6316	-
2R	8868249	8868749	Psc	21963	-
2R	8883756	8884256	Su(z)2	6443	+
2R	8884378	8884878	Su(z)2_3	1934	+
2R	9020397	9020897	Cap-G	510	+
2R	9039932	9040432	Ack-like	352	-
2R	9045552	9046052	TppII_3	2050	-
2R	9045921	9046421	CG34439	331	+
2R	9047318	9047818	Nrk	156	+
2R	9055287	9055787	GLaz	922	-
2R	9055753	9056253	Spt-I	1123	+
2R	9058656	9059156	AGBE	1838	+
2R	9062650	9063150	CG33137	114	+
2R	9072367	9072867	CG17724	252	-
2R	9085592	9086092	Kdm4B	2397	-
2R	9086105	9086605	Aats-val	258	+
2R	9092592	9093092	lat_2	126	-
2R	9106502	9107002	CG4630	664	-
2R	9107506	9108006	CG4646	143	-
2R	9109593	9110093	Fsn_2	111	-
2R	9109688	9110188	Dp	298	+
2R	9110846	9111346	Dp_2	310	+
2R	9112577	9113077	Dp_3	541	+
2R	9117489	9117989	Pex13	137	-
2R	9122301	9122801	CG4670_2	1529	-
2R	9183182	9183682	Dh31-R	1338	-
2R	9221230	9221730	BG3_unk60	120	+
2R	9224540	9225040	BG3_unk61	6197	-
2R	9232020	9232520	BG3_unk62	2672	-
2R	9318070	9318570	tRNA:L3:49Fa	356	-
2R	9326306	9326806	CG42321	201	-
2R	9336655	9337155	cnn_3	5062	-
2R	9337320	9337820	cbs_BG3_new	254	+
2R	9337730	9338230	cnn	111	-
2R	9337841	9338341	cbs	311	+
2R	9370484	9370984	arr	2256	-
2R	9382117	9382617	bbc	301	-
2R	9389548	9390048	drk_3	772	-
2R	9389660	9390160	mars_BG3_new	243	+
2R	9390096	9390596	drk	417	-
2R	9390184	9390684	mars_4	557	+
2R	9393685	9394185	mip120	398	+
2R	9394535	9395035	mip120_EfTuM_BG3_new	510	+
2R	9394812	9395312	EfTuM	351	+
2R	9396873	9397373	mip120_2	260	+
2R	9434267	9434767	CG6145_2	178	-
2R	9438705	9439205	CG33156_4	118	-
2R	9439684	9440184	CG33156_2	232	-
2R	9441332	9441832	Roe1	208	+
2R	9443204	9443704	link	235	+
2R	9445310	9445810	snoRNA:2R:9445410	432	-
2R	9465291	9465791	CR44366	371	+
2R	9480594	9481094	CG6191_CG45088	9002	-
2R	9480899	9481399	CG6197	158	+
2R	9483932	9484432	S-Lap5	134	+
2R	9510299	9510799	fas	426	+
2R	9711808	9712308	fl(2)d	129	-
2R	9727308	9727808	CG6357	11796	+
2R	9733510	9734010	Syngr	337	-
2R	9741586	9742086	CG6543	7541	-
2R	9743033	9743533	CG6553	254	-
2R	9745944	9746444	tum	311	-
2R	9746207	9746707	Uba3	203	+
2R	9749185	9749685	CG16935_2	106	-
2R	9749252	9749752	CG13344	188	+
[truncated: 5,389 more rows]
