# Supplementary material for: Drosophila TDP-43 RNA-Binding Protein Facilitates Association of Sister Chromatid Cohesion Proteins with Genes, Enhancers and Polycomb Response Elements
Source: PLoS Genet. 2016 Sep 23;12(9):e1006331. doi: 10.1371/journal.pgen.1006331 (PMC5035082; doi:10.1371/journal.pgen.1006331)
Supplement: S3 File — (TXT) [file pgen.1006331.s016.txt]

2L	67543	68043	dbr_2	914	+
2L	72887	73387	galectin_2	239	+
2L	73150	73650	galectin_BG3_new	7625	+
2L	73985	74485	galectin_3	905	+
2L	74629	75129	galectin_5	391	+
2L	76848	77348	CG11374	308	+
2L	86387	86887	net	889	-
2L	95239	95739	Zir	186	+
2L	102880	103380	CG11377	254	+
2L	108589	109089	Sam_9	2740	+
2L	110094	110594	Sam_12	486	+
2L	115182	115682	CG13694_2	1028	-
2L	115226	115726	CG11455	511	+
2L	115488	115988	CG13694	509	-
2L	119631	120131	CG4822	5335	-
2L	120754	121254	CG4822_2	2394	-
2L	128245	128745	CG3164_3	22622	-
2L	132577	133077	Gs1	31269	+
2L	143823	144323	CG11454	749	+
2L	152300	152800	CG42399	113	-
2L	154305	154805	CG3709	154	-
2L	155835	156335	CG11455_6	123	+
2L	156649	157149	CG3436_2	674	+
2L	157664	158164	CG33635	105	-
2L	159532	160032	spen	3285	+
2L	160420	160920	BG3_unk2	3581	-
2L	168550	169050	BG3_unk3	147	-
2L	183320	183820	spen_6	441	+
2L	204279	204779	mRpL10	190	+
2L	220962	221462	kis_6	1209	-
2L	249823	250323	kis	4999	-
2L	266505	267005	CG17075	579	-
2L	270744	271244	CG3645	226	-
2L	272715	273215	mbm	111	-
2L	274437	274937	CG11555_2	152	+
2L	276212	276712	CG17078_2	581	-
2L	278082	278582	smo	485	+
2L	282269	282769	CG11601_2	173	-
2L	284726	285226	CG3625_3	8181	-
2L	285531	286031	CG3625_4	553	-
2L	292919	293419	CG11562	153	+
2L	293681	294181	U2af38	168	-
2L	295622	296122	Hop	183	+
2L	298010	298510	Pi3K21B_BG3_new	1460	+
2L	298380	298880	Pi3K21B	378	+
2L	302206	302706	Pi3K21B_3	122	+
2L	306435	306935	Plc21C	1151	+
2L	310700	311200	Plc21C_4	128	+
2L	356874	357374	Ent1	275	-
2L	404785	405285	RpI135	317	+
2L	411885	412385	AP_2	361	-
2L	413777	414277	AP-2alpha	177	-
2L	415567	416067	ebi	207	+
2L	420450	420950	CG11885	211	-
2L	420452	420952	RpLP1	9120	+
2L	431727	432227	ex	5768	+
2L	450302	450802	crq_5	260	-
2L	451752	452252	crq_4	250	-
2L	453608	454108	CG4164	187	+
2L	471200	471700	CG4297_2	380	-
2L	473513	474013	MED15	822	+
2L	478688	479188	cbt	7555	-
2L	491335	491835	ush_3	1699	+
2L	523966	524466	ush_4	1128	+
2L	524236	524736	ush_5	3356	+
2L	541120	541620	BG3_unk4	5650	+
2L	541580	542080	lwr	386	-
2L	543653	544153	Spp	516	-
2L	545629	546129	nAbeta3	1292	+
2L	551454	551954	Ets21C	2084	-
2L	559310	559810	rempA	134	-
2L	560112	560612	CG2789	983	+
2L	564663	565163	CG2794	456	+
2L	567121	567621	Nle	373	-
2L	568840	569340	CG2807	1821	+
2L	573264	573764	Ipk2	4647	-
2L	575008	575508	cold_2	217	+
2L	603313	603813	CG13689	412	+
2L	746610	747110	BG3_unk5	2915	+
2L	751109	751609	GABA_5	3120	+
2L	811077	811577	Nnf1b	497	+
2L	812084	812584	Dbp21E2	423	+
2L	814950	815450	Saf6	321	-
2L	818508	819008	CG3876	117	-
2L	820464	820964	Clp	110	+
2L	821922	822422	CG3662_2	881	+
2L	824861	825361	CG3862	339	-
2L	826469	826969	dock	9448	+
2L	841943	842443	drongo_3	657	-
2L	850071	850571	drongo	10807	-
2L	853268	853768	kraken	7832	+
2L	867354	867854	aru	139	-
2L	870965	871465	PNUTS	5580	+
2L	871595	872095	PNUTS_4	4823	+
2L	877802	878302	ninaA	188	+
2L	1076815	1077315	S	4682	-
2L	1078448	1078948	ast	199	+
2L	1081411	1081911	Atg4	153	+
2L	1101504	1102004	CG4629	549	-
2L	1107373	1107873	mtRNApol	185	-
2L	1118031	1118531	Pino_2	5341	-
2L	1143701	1144201	MFS3	583	+
2L	1148322	1148822	CG4749	552	+
2L	1149677	1150177	Tfb4	1064	-
2L	1151266	1151766	Vps29	161	+
2L	1157262	1157762	capt	16460	-
2L	1159161	1159661	Tango14	470	+
2L	1162886	1163386	CG5080	1630	-
2L	1167006	1167506	CG14341	224	+
2L	1168942	1169442	Plap_3	609	-
2L	1171805	1172305	CG5118	435	-
2L	1173509	1174009	CG4887	120	+
2L	1178190	1178690	CG4896	564	+
2L	1184565	1185065	Tgt	296	+
2L	1186754	1187254	CG5001_3	877	+
2L	1360821	1361321	NLaz	2530	-
2L	1419453	1419953	lea	12778	-
2L	1501904	1502404	CG7420	798	-
2L	1613160	1613660	RFeSP	353	-
2L	1651758	1652258	chinmo	333	+
2L	1705631	1706131	cpb_2	142	+
2L	1709421	1709921	CG17660	408	-
2L	1714851	1715351	frtz	151	-
2L	1723388	1723888	CG18317	1567	-
2L	1726717	1727217	Eno_5	2011	-
2L	1730387	1730887	CG31937	5726	+
2L	1737967	1738467	CG17646_2	3424	+
2L	1751122	1751622	CG17712	270	-
2L	1885122	1885622	CG7337	919	+
2L	1912242	1912742	CG7337_4	607	+
2L	1982717	1983217	CG7289	293	+
2L	1986758	1987258	Got2	23890	-
2L	1988790	1989290	Npc2a	9121	+
2L	1989950	1990450	CR42874	465	+
2L	2009655	2010155	tRNA:CR31943	200	+
2L	2010359	2010859	CG4238	209	+
2L	2038214	2038714	Su(dx)	142	+
2L	2131313	2131813	GlyP	9204	+
2L	2144187	2144687	tho2	249	-
2L	2148018	2148518	CG7261	137	+
2L	2152254	2152754	AIF	240	+
2L	2156253	2156753	CG15382	179	+
2L	2160527	2161027	aop_3	3548	-
2L	2177754	2178254	aop	9557	-
2L	2182240	2182740	BG3_unk6	160	-
2L	2188405	2188905	CR45290	185	-
2L	2191386	2191886	CG10874	119	-
2L	2211571	2212071	CG15385	229	-
2L	2213059	2213559	Uch_2	147	-
2L	2215311	2215811	CG10880	285	-
2L	2217790	2218290	mio	103	+
2L	2221248	2221748	papi	593	+
2L	2222589	2223089	papi_2	6240	+
2L	2227021	2227521	rti_2	107	+
2L	2235844	2236344	Sec24CD	382	-
2L	2242878	2243378	CG4267	10702	+
2L	2356356	2356856	CG9967	305	-
2L	2362504	2363004	Rab5_2	435	-
2L	2363721	2364221	Rab5	959	-
2L	2365845	2366345	Axud1	611	+
2L	2370524	2371024	CG3597	717	-
2L	2372737	2373237	CG3609_3	321	-
2L	2373061	2373561	CG3609_2	164	-
2L	2373627	2374127	CG3609	6639	-
2L	2376833	2377333	Atxn7_4	121	+
2L	2383702	2384202	CG9870	123	+
2L	2491671	2492171	Slh	109	-
2L	2493455	2493955	oaf	15373	+
2L	2574052	2574552	Rad1_CG34314	232	-
2L	2579047	2579547	CG3214	133	-
2L	2580792	2581292	Arpc5	174	+
2L	2584430	2584930	Drp1	385	-
2L	2678234	2678734	CG31690	292	+
2L	2730604	2731104	CG31689_2	354	+
2L	2741495	2741995	Hrs_3	125	+
2L	2747487	2747987	Pgk_5	1811	-
2L	2748313	2748813	Pgk_4	405	-
2L	2749989	2750489	Pgk_2	949	-
2L	2752068	2752568	Pgk	365	-
2L	2753300	2753800	Bacc_2	2748	+
2L	2753733	2754233	Bacc_4	63331	+
2L	2757700	2758200	BG3_unk7	1704	+
2L	2758677	2759177	Snapin_CG9960	315	-
2L	2764665	2765165	CG3077	518	-
2L	2766733	2767233	aph-1	242	+
2L	2766845	2767345	Taf10b	230	-
2L	2770635	2771135	CG2862	3173	+
2L	2808822	2809322	daw_3	3083	+
2L	2812937	2813437	CG2964	526	+
2L	2829248	2829748	Duox	2745	-
2L	2854309	2854809	CG3104_2	2021	-
2L	2856570	2857070	RpS21	2559	+
2L	2857664	2858164	CG2991	2427	+
2L	2863037	2863537	CG2991_3	4420	+
2L	2873489	2873989	CG31694	2194	-
2L	2875390	2875890	CG8814	975	+
2L	2879612	2880112	betaggt-II	161	+
2L	2884214	2884714	NTPase_2	5192	-
2L	2886429	2886929	lilli	281	+
2L	2888784	2889284	lilli_5	325	+
2L	2968638	2969138	Ts	288	-
2L	2971508	2972008	Rrp1	2517	-
2L	2975862	2976362	CG9641	362	-
2L	2977622	2978122	CG3165	127	+
2L	2978288	2978788	CG9643	171	-
2L	2986723	2987223	Chd1	2247	-
2L	2993473	2993973	CG3558_2	104	+
2L	2999786	3000286	CG17265	458	+
2L	3017308	3017808	CG17224	2942	-
2L	3019167	3019667	CG17264_2	182	+
2L	3022141	3022641	alpha4GT1	754	-
2L	3023726	3024226	CG3542	172	+
2L	3028168	3028668	CG3605	219	-
2L	3029753	3030253	CG17219	142	+
2L	3031039	3031539	GABPI	364	+
2L	3034348	3034848	CG17258	242	-
2L	3036263	3036763	CG17259_2	623	-
2L	3038006	3038506	CG17260_3	221	+
2L	3047246	3047746	CR43708	1824	+
2L	3047520	3048020	BG3_unk8	4450	+
2L	3057098	3057598	CG3523	10653	+
2L	3107142	3107642	toc_2	3066	-
2L	3123680	3124180	toc_BG3_new	1093	-
2L	3143786	3144286	toc	410	-
2L	3144721	3145221	CG12400_2	750	-
2L	3151753	3152253	Mad	3214	-
2L	3158643	3159143	Mad.2	306	-
2L	3164145	3164645	Hydr2	6563	+
2L	3170082	3170582	tRNA:S7:23Eb	393	+
2L	3170092	3170592	CG44002	354	-
2L	3171799	3172299	CR44003	294	-
2L	3264714	3265214	CR45706	217	-
2L	3293706	3294206	CG9664	383	-
2L	3302130	3302630	CG9663	8956	-
2L	3353829	3354329	E23	15511	-
2L	3370362	3370862	CG34394_3	1417	-
2L	3372372	3372872	CG34394	339	-
2L	3374711	3375211	CG15412	302	-
2L	3375737	3376237	CG9662	226	-
2L	3450183	3450683	Snx1	501	+
2L	3452966	3453466	CG12795	477	+
2L	3456064	3456564	Cog3	195	-
2L	3457802	3458302	Sec5	299	+
2L	3460952	3461452	CG3246	485	-
2L	3465112	3465612	msl-2	197	-
2L	3466657	3467157	Pdsw	531	+
2L	3469004	3469504	CG3238	134	-
2L	3478934	3479434	Thor	3515	+
2L	3506218	3506718	tim_5	1474	-
2L	3509102	3509602	CG31954	180	-
2L	3513656	3514156	CG33123	222	-
2L	3540233	3540733	drm_2	103	+
2L	3605490	3605990	odd_BG3_new	1024	-
2L	3619778	3620278	Dot_2	485	+
2L	3631154	3631654	for_4	7113	-
2L	3645138	3645638	for_3	127	-
2L	3655953	3656453	for	6816	-
2L	3706063	3706563	CG31777	992	-
2L	3710748	3711248	cutlet	332	-
2L	3711866	3712366	CG31955	4150	-
2L	3712105	3712605	CG31955_2	243	-
2L	3713860	3714360	CG2818	326	+
2L	3714883	3715383	CG2818_2	133	+
2L	3730966	3731466	CG10019	1555	+
2L	3772200	3772700	bowl	467	+
2L	3790486	3790986	CG3921_3	4344	+
2L	3803935	3804435	BG3_unk9	166	-
2L	3804045	3804545	Reph	1600	+
2L	3806182	3806682	Reph_2	3557	+
2L	3812410	3812910	CG3407	149	-
2L	3826175	3826675	slp1	110	+
2L	3871458	3871958	CG31957	129	-
2L	3887824	3888324	capu_9	618	-
2L	3895108	3895608	capu_5	334	-
2L	4031877	4032377	ed	658	+
2L	4186793	4187293	CG31961	254	-
2L	4196380	4196880	CG3714_2	423	-
2L	4197071	4197571	CG3714	210	-
2L	4225980	4226480	CG3702_2	674	-
2L	4228199	4228699	RpL40	563	+
2L	4229421	4229921	CR44608	1289	+
2L	4283648	4284148	tutl	247	+
2L	4334413	4334913	Atet	6676	+
2L	4362425	4362925	Traf4	2003	+
2L	4364180	4364680	BG3_unk11	349	-
2L	4372490	4372990	Traf4_2	3916	+
2L	4385062	4385562	CG3338	197	-
2L	4394696	4395196	l(2)k05819	418	+
2L	4443680	4444180	morgue	12005	-
2L	4445232	4445732	Elp3	207	+
2L	4452038	4452538	CG15439	381	-
2L	4453453	4453953	CG15440	175	-
2L	4455807	4456307	Gs1l	601	-
2L	4457344	4457844	RpL27A	743	-
2L	4460370	4460870	CG15435_2	258	+
2L	4465674	4466174	CG17840	111	+
2L	4476022	4476522	ine	1260	-
2L	4793044	4793544	CG15630	203	-
2L	4795158	4795658	CG3294_2	129	+
2L	4822274	4822774	CG15628	243	+
2L	4829693	4830193	CG2976	238	-
2L	4834300	4834800	Ir25a	109	-
2L	4845350	4845850	mxt_6	129	-
2L	4846295	4846795	mxt	104	-
2L	4853364	4853864	pog	202	+
2L	4883798	4884298	CG3008	150	+
2L	4892612	4893112	CG3036	563	+
2L	4905762	4906262	CG2837	755	-
2L	4914502	4915002	hoe1_9	113	-
2L	4946079	4946579	betaggt-I	526	+
2L	4956009	4956509	Marcal1	296	+
2L	4958911	4959411	CG34124	140	+
2L	4966173	4966673	CG34125	267	+
2L	4966775	4967275	Trip1	661	-
2L	4967935	4968435	Scox	216	-
2L	4969504	4970004	CG3756	124	+
2L	4970485	4970985	l(2)05714_2	135	-
2L	4972202	4972702	CG14043	176	+
2L	4974476	4974976	mRpL28	264	+
2L	4976023	4976523	Gmd	137	-
2L	4977812	4978312	CG3792	140	+
2L	4978379	4978879	CG8891	147	-
2L	4980311	4980811	CG8892_4	499	-
2L	4982114	4982614	CG34126	1911	+
2L	4996381	4996881	Rtnl1_8	618	-
2L	4999370	4999870	Rtnl1_10	326	-
2L	5008720	5009220	Rtnl1_2	2650	-
2L	5009834	5010334	Tfb5_CG31917	154	-
2L	5026445	5026945	vkg_2	1166	-
2L	5030109	5030609	Cg25C	35679	+
2L	5038298	5038798	SP555_2_CG14042_2	560	+
2L	5042158	5042658	CG31650_3	209	-
2L	5043770	5044270	CG33995_CG44000_CG44001	135	+
2L	5044953	5045453	CG33995_CG44000_CG44001_2	194	+
2L	5045897	5046397	CG44000_5	285	+
2L	5050062	5050562	CG9121	410	-
2L	5051780	5052280	eIF_2	497	-
2L	5055634	5056134	His3_3A_2	885	+
2L	5057248	5057748	CG31918	518	-
2L	5058790	5059290	Rpn11	349	-
2L	5071457	5071957	RpL37A	3593	+
2L	5092592	5093092	pgant5	2357	-
2L	5094512	5095012	CG5828	146	+
2L	5096871	5097371	CG4230_2	572	+
2L	5099202	5099702	CG8680	416	-
2L	5109012	5109512	Msp300_5	7258	+
2L	5144460	5144960	BG3_unk13	580	-
2L	5146886	5147386	Msp300_8	734	+
2L	5210960	5211460	Cyp28d1	2165	+
2L	5236362	5236862	tkv_4	1043	-
2L	5270384	5270884	tkv	316	-
2L	5277548	5278048	Bsg25D	183	-
2L	5306150	5306650	vri_3	2984	+
2L	5313895	5314395	CG14024	117	-
2L	5325683	5326183	Ncoa6	240	-
2L	5327727	5328227	cype	404	+
2L	5462139	5462639	mid	348	+
2L	5520760	5521260	cl_3	1249	+
2L	5522898	5523398	CG7371	109	-
2L	5524798	5525298	CG6907_2	190	+
2L	5526405	5526905	Cap-D3	528	+
2L	5531223	5531723	CG7277	280	-
2L	5538196	5538696	CG14015	388	-
2L	5540998	5541498	Hel25E_2	895	-
2L	5541314	5541814	Hel25E	204	-
2L	5543042	5543542	Lam_2	955	+
2L	5547703	5548203	Oscillin_2	1266	+
2L	5721551	5722051	sip1	392	+
2L	5725156	5725656	CG11030	3549	+
2L	5799173	5799673	CG9171	9754	-
2L	5800975	5801475	CG14005	888	-
2L	5802720	5803220	CG7239	424	+
2L	5805895	5806395	CG11034	1563	+
2L	5878498	5878998	rau	15286	-
2L	5907669	5908169	bchs	336	+
2L	5922653	5923153	CG9016	244	-
2L	5944143	5944643	Gpdh	149	+
2L	5944465	5944965	Gpdh_4	13253	+
2L	5949950	5950450	CG9044	196	+
2L	5970025	5970525	Ucp4B	499	-
2L	5979101	5979601	chic_3	1475	-
2L	5979481	5979981	chic_2	1117	-
2L	5980018	5980518	chic	2230	-
2L	5982264	5982764	eIF-4a	376	+
2L	5982863	5983363	eIF-4a_21	1061	+
2L	5986848	5987348	ifc	3813	+
2L	5998501	5999001	lid	849	-
2L	6000728	6001228	Tsp26A	110	+
2L	6023539	6024039	CG9107	173	-
2L	6035917	6036417	mtm_2	108	-
2L	6044967	6045467	ade2_2	234	-
2L	6046934	6047434	slmo	1432	-
2L	6047706	6048206	slmo_CG34179	132	-
2L	6051339	6051839	CG9135	157	+
2L	6061720	6062220	CG9140	237	-
2L	6063489	6063989	CG13994	122	+
2L	6069686	6070186	CG9154	307	-
2L	6071490	6071990	Kr-h2	1945	+
2L	6097966	6098466	CG9175	805	-
2L	6100877	6101377	stai	952	+
2L	6125632	6126132	Arpc4	677	+
2L	6126653	6127153	WDR79_2	658	-
2L	6169940	6170440	BG3_unk14	364	+
2L	6179633	6180133	CG34380	22012	+
2L	6324267	6324767	PDZ-GEF	303	+
2L	6337426	6337926	Pez_2	256	-
2L	6339336	6339836	Cpr	507	+
2L	6344199	6344699	Cpr_4	182	+
2L	6368382	6368882	CG9505	147	+
2L	6410326	6410826	CG42368	35145	-
2L	6422310	6422810	Tig	947	-
2L	6424836	6425336	Fic	6648	+
2L	6446862	6447362	CG9527_4	862	-
2L	6454929	6455429	retm	660	-
2L	6456767	6457267	frj_2	101	+
2L	6464669	6465169	CG16947	8058	-
2L	6466698	6467198	CG9531	207	-
2L	6472904	6473404	mmy	6319	-
2L	6475975	6476475	CG9536	388	-
2L	6479466	6479966	Sec61alpha_2	8315	-
2L	6479930	6480430	CR45463	184	-
2L	6481429	6481929	DLP	1260	+
2L	6489590	6490090	epsilonCOP	686	+
2L	6491561	6492061	CG31638	266	+
2L	6493532	6494032	CG9547	2768	-
2L	6499147	6499647	CG31637	5711	+
2L	6535111	6535611	eya_2	496	-
2L	6558300	6558800	CoVb	1020	+
2L	6559931	6560431	CG11043	167	+
2L	6562825	6563325	Ent2	593	+
2L	6613400	6613900	CG11050_BG3_new	28939	+
2L	6631407	6631907	Oatp26F	112	-
2L	6647145	6647645	CG31635_2	497	-
2L	6648114	6648614	CG31635	2728	-
2L	6649888	6650388	Tango1	196	+
2L	6659017	6659517	CG11070	133	+
2L	6667033	6667533	Galt	151	-
2L	6672347	6672847	Spn27A	2512	-
2L	6674464	6674964	CG34310_3	1796	+
2L	6676625	6677125	CG11329	526	-
2L	6683357	6683857	Nhe3	429	-
2L	6708086	6708586	Tsp	674	-
2L	6718125	6718625	Aatf	239	+
2L	6722359	6722859	homer	195	-
2L	6724403	6724903	Liprin-alpha	441	+
2L	6743002	6743502	CG11221	588	+
2L	6785861	6786361	nrv1	4842	-
2L	6793599	6794099	nrv2_4	8317	-
2L	6852815	6853315	Rca1	808	+
2L	6854642	6855142	l(2)k09022	1252	+
2L	6906844	6907344	CG13773	351	-
2L	6908583	6909083	Rat1	1039	+
2L	6913138	6913638	Wee1	767	-
2L	6915445	6915945	CG32829	941	-
2L	6917743	6918243	nop5	1056	-
2L	6919210	6919710	x16	301	-
2L	6921204	6921704	Hrb27C	108	+
2L	6921466	6921966	Hrb27C_4	440	+
2L	6921760	6922260	Hrb27C_5	885	+
2L	6922139	6922639	Hrb27C_7	1489	+
2L	6944289	6944789	CG10158	534	-
2L	6947808	6948308	ihog	864	-
2L	6949207	6949707	Gas41	195	-
2L	6950921	6951421	SA	261	+
2L	6959328	6959828	Atac1	156	-
2L	6963074	6963574	sip2	277	-
2L	6964921	6965421	Coprox	282	+
2L	6966644	6967144	smt3	298	-
2L	6970737	6971237	snRNP-U1-70K	974	-
2L	7022898	7023398	ade3	4760	-
2L	7026287	7026787	CG31908_2	106	-
2L	7031606	7032106	Rab30	191	-
2L	7033221	7033721	CG11266	587	+
2L	7038323	7038823	milt	1196	+
2L	7042859	7043359	milt_3	1622	+
2L	7049772	7050272	milt_5	3549	+
2L	7056801	7057301	Mnn1	113	+
2L	7064486	7064986	Sem1	250	+
2L	7064837	7065337	Nuf2	127	-
2L	7083635	7084135	Pvf2	23896	-
2L	7133000	7133500	Pvf3_4	311	-
2L	7156695	7157195	Pvf3	1425	-
2L	7187068	7187568	CG4496	1332	-
2L	7193413	7193913	CG4497_2	216	-
2L	7203264	7203764	CG4502	3332	-
2L	7219033	7219533	CG13784	4124	-
2L	7222081	7222581	ico	1106	-
2L	7239503	7240003	Ndae1_2	108	-
2L	7276171	7276671	Wnt4	3556	-
2L	7307659	7308159	wg	153	+
2L	7387253	7387753	CG5149	373	-
2L	7397750	7398250	CG5160	155	-
2L	7408809	7409309	CG5181	132	-
2L	7412917	7413417	chm	236	+
2L	7424320	7424820	CR43857	26572	+
2L	7427502	7428002	CG5261_2	911	+
2L	7495307	7495807	Ziz	21836	-
2L	7496365	7496865	Obp28a	160	-
2L	7529574	7530074	RapGAP1_5	26455	-
2L	7543427	7543927	RapGAP1_4	21414	-
2L	7575607	7576107	RapGAP1_2	6425	-
2L	7577980	7578480	RapGAP1	3330	-
2L	7700601	7701101	Tep2	11116	-
2L	7725298	7725798	CG13795	4780	-
2L	7783365	7783865	CG7154	538	+
2L	7789557	7790057	CG7149	1523	-
2L	7794959	7795459	LKR	637	-
2L	7798847	7799347	Herp_2	287	-
2L	7800882	7801382	r2d2_3	193	+
2L	7809703	7810203	cdc14	2572	-
2L	7811938	7812438	LanB1	7886	+
2L	7814854	7815354	LanB1_2	1002	+
2L	7822035	7822535	CG7115_3	3230	+
2L	7826246	7826746	Rack1	2824	-
2L	7828293	7828793	mts_2	529	+
2L	7884450	7884950	SmE	527	-
2L	7976065	7976565	Snoo_4	162	-
2L	7983196	7983696	Snoo	8240	-
2L	7985775	7986275	CG7231_2	2068	+
2L	7990580	7991080	pes_5	2084	-
2L	7993184	7993684	pes	1270	-
2L	7999446	7999946	Sirup_2	1343	+
2L	8003286	8003786	Wwox	112	-
2L	8006210	8006710	Spn28Dc	1437	-
2L	8008477	8008977	CG12560	2543	-
2L	8029962	8030462	baf	2057	+
2L	8031221	8031721	Cka	159	+
2L	8031510	8032010	Cka_6	359	+
2L	8041859	8042359	RpL36A_2	262	-
2L	8070624	8071124	poe	3351	-
2L	8073395	8073895	Trf	645	+
2L	8081982	8082482	Mcr	1763	-
2L	8083920	8084420	Bsg	286	+
2L	8123010	8123510	mon2	195	-
2L	8125890	8126390	CG12375	338	-
2L	8127501	8128001	CG8668	2810	+
2L	8158575	8159075	CG8552_2	841	-
2L	8160332	8160832	Rbsn-5	327	+
2L	8163573	8164073	Piezo	1932	+
2L	8189781	8190281	CG34134	138	-
2L	8197693	8198193	CG8460	248	+
2L	8199382	8199882	PGAP5	175	+
2L	8202057	8202557	CR44119	112	+
2L	8204132	8204632	SLC5A11	2996	-
2L	8210122	8210622	Su(var)205	357	-
2L	8213617	8214117	CG8360_2	377	+
2L	8214545	8215045	CG8353	111	+
2L	8217017	8217517	CG8292	481	-
2L	8219741	8220241	Snx6	453	-
2L	8229677	8230177	Pvr_13	405	-
2L	8238878	8239378	Pvr	6719	-
2L	8256502	8257002	CG8086	326	-
2L	8276702	8277202	Btk29A_2	10434	-
2L	8300079	8300579	Btk29A	681	-
2L	8301985	8302485	wol	211	-
2L	8306086	8306586	CG7840	895	+
2L	8307192	8307692	Ostgamma	131	-
2L	8308927	8309427	CG7818	234	+
2L	8311899	8312399	CG7806	880	+
2L	8329548	8330048	CG14275_2	355	+
2L	8361469	8361969	CG7627	2886	-
2L	8363609	8364109	RpS13_2	738	-
2L	8365355	8365855	CSN8	139	+
2L	8366538	8367038	Pp2A-29B	423	+
2L	8371030	8371530	CG17292_2	6560	+
2L	8374961	8375461	Wdr82	247	+
2L	8377535	8378035	CG17294	124	+
2L	8380764	8381264	Aats-ala	1529	-
2L	8381723	8382223	CG13392_2	390	-
2L	8383137	8383637	l(2)k12914	820	-
2L	8383361	8383861	Rcd4	242	+
2L	8384955	8385455	CG13384	19953	+
2L	8399521	8400021	CG13386	169	+
2L	8400921	8401421	CG31898	112	+
2L	8402139	8402639	fy_2	373	-
2L	8404073	8404573	emb	807	+
2L	8410608	8411108	CG13397	2443	-
2L	8414256	8414756	CG13398	309	-
2L	8416190	8416690	Akap200	973	+
2L	8420372	8420872	Akap200_5	7061	+
2L	8427273	8427773	Akap200_7	435	+
2L	8432598	8433098	grk	416	-
2L	8436365	8436865	D12	103	-
2L	8438669	8439169	mus201	189	+
2L	8448576	8449076	U26	284	-
2L	8462994	8463494	fu12	609	-
2L	8464988	8465488	fu2	382	+
2L	8467317	8467817	d	2047	+
2L	8486225	8486725	unsRNA:d-a	634	+
2L	8510866	8511366	CG13096	459	-
2L	8513868	8514368	CG13097	284	-
2L	8515596	8516096	PIG-U	270	+
2L	8518137	8518637	CG13090_3	162	+
2L	8522433	8522933	Acer	2991	+
2L	8527618	8528118	lmgA_lmgB_2	300	-
2L	8529641	8530141	CG17834	1559	+
2L	8536286	8536786	CG17834_4	350	+
2L	8542261	8542761	tRNA:CR31603	136	+
2L	8542647	8543147	Sema-1a	178	+
2L	8543830	8544330	Sema_8	1143	+
2L	8571388	8571888	tRNA:CR31895	128	+
2L	8620528	8621028	tRNA:CR31602	250	+
2L	8690209	8690709	Hnf4_5	2049	-
2L	8699490	8699990	BG3_unk15	362	+
2L	8708042	8708542	Hnf4_2	155	-
2L	8708611	8709111	Hnf4	141	-
2L	8734797	8735297	raw_3	764	-
2L	8739660	8740160	raw	118	-
2L	8942257	8942757	CG9515	206	-
2L	8950216	8950716	C1GalTA	503	-
2L	8957113	8957613	CG31886_2	683	-
2L	8988182	8988682	rost_3	1012	-
2L	9126237	9126737	CG32982	8749	+
2L	9151699	9152199	CG32982_7	120	+
2L	9164735	9165235	CG13108	553	+
2L	9165514	9166014	CG9586	193	-
2L	9176858	9177358	tai_4	46516	+
2L	9238485	9238985	tai_BG3_new	1009	+
2L	9250459	9250959	CR43734	169	-
2L	9252118	9252618	borr	145	-
2L	9334067	9334567	Eaat1	150	+
2L	9388059	9388559	Aldh_15	2798	+
2L	9430052	9430552	FucTB	149	-
2L	9431905	9432405	scat	168	+
2L	9435899	9436399	CG3769	132	+
2L	9437969	9438469	numb	175	+
2L	9450330	9450830	numb_2	4434	+
2L	9493796	9494296	Gdi_2	538	-
2L	9495974	9496474	CG33298	11749	+
2L	9521710	9522210	Oatp30B	200	+
2L	9569390	9569890	CG3838	822	+
2L	9575769	9576269	Mtpalpha	1446	-
2L	9580745	9581245	gcm	1218	-
2L	9613914	9614414	Trx_2	3985	+
2L	9617336	9617836	GlcAT_7	3496	+
2L	9634679	9635179	Apoltp	1780	+
2L	9698297	9698797	Pka-C1	9099	-
2L	9700291	9700791	hoip	1332	+
2L	9701310	9701810	pelo	623	+
2L	9704954	9705454	CG31710	1745	-
2L	9710271	9710771	CG4364	124	-
2L	9737145	9737645	CG13117	12432	+
2L	9758842	9759342	zf30C	136	+
2L	9762262	9762762	Taf11	106	-
2L	9763989	9764489	und_2	2005	+
2L	9781120	9781620	BG3_unk16	1679	-
2L	9782884	9783384	IP3K1	109328	+
2L	9789745	9790245	CR18854	1003	-
2L	9791382	9791882	CG4036	883	+
2L	9792107	9792607	CG13123	142	-
2L	9888598	9889098	FKBP59_2	3581	+
2L	9889772	9890272	CG34183	749	-
2L	9891385	9891885	CG4537	116	+
2L	9892446	9892946	mtDNA-helicase	632	-
2L	9894003	9894503	Uhg2	6460	-
2L	9895787	9896287	Bka	181	+
2L	9896552	9897052	RpS2	1268	-
2L	9907633	9908133	CG13124	1333	-
2L	9911608	9912108	Etl1	481	-
2L	9913411	9913911	Srp54	344	+
2L	9915753	9916253	yip2	669	+
2L	9917176	9917676	CG5885	1414	-
2L	9919118	9919618	CG4598	698	+
2L	9920660	9921160	CG4594	343	+
2L	9922133	9922633	CG4592	376	+
2L	9937134	9937634	CG31712	630	-
2L	9939363	9939863	CG4619	289	+
2L	9946407	9946907	CG5853_2	2683	-
2L	9946648	9947148	CG5853	204	-
2L	9953181	9953681	CG13126	432	-
2L	9956019	9956519	CG5846	108	-
2L	9957795	9958295	CG4658_2	107	+
2L	9961518	9962018	CR43683	142	+
2L	9962755	9963255	CG5850	708	-
2L	9967813	9968313	RpL13	955	+
2L	9985145	9985645	bib	3155	+
2L	9995572	9996072	CG31875_4	317	-
2L	10001736	10002236	SoYb_CG31875	2409	-
2L	10004332	10004832	CG4747	1242	+
2L	10009881	10010381	Trp1	1436	+
2L	10010854	10011354	Trp1_3	342	+
2L	10057400	10057900	Pen	4433	+
2L	10061316	10061816	Spn31A	345	+
2L	10198117	10198617	Sur	603	-
2L	10199974	10200474	Ripalpha	267	-
2L	10201504	10202004	RpL7	545	+
2L	10203317	10203817	CG34159	414	-
2L	10205961	10206461	CG5734	270	-
2L	10208744	10209244	CG5731	135	-
2L	10209681	10210181	CG5727	187	-
2L	10211670	10212170	CG4901	450	+
2L	10219952	10220452	Npc1a	3383	-
2L	10221851	10222351	Prosalpha6	1691	+
2L	10223157	10223657	CG4908	646	+
2L	10225808	10226308	CG5708	698	-
2L	10230692	10231192	CG5694	231	-
2L	10233007	10233507	eEF1delta	4227	+
2L	10239841	10240341	me31B	553	+
2L	10246078	10246578	chico	265	-
2L	10249501	10250001	bsk	779	-
2L	10251293	10251793	CG31717_2	405	+
2L	10252343	10252843	Ror	259	+
2L	10254891	10255391	CG5676	946	-
2L	10260049	10260549	Pten	108	-
2L	10262554	10263054	Rsf1	381	-
2L	10264625	10265125	CG18619	174	+
2L	10265836	10266336	Mob3	526	+
2L	10267203	10267703	CG4953	387	+
2L	10269372	10269872	CG4957	142	+
2L	10270551	10271051	Mulk	448	+
2L	10271324	10271824	trk	181	-
2L	10276161	10276661	Utx_5	376	-
2L	10276551	10277051	Utx	136	-
2L	10291365	10291865	CG5604	494	-
2L	10297267	10297767	CYLD_3	214	-
2L	10302947	10303447	nmd	1086	-
2L	10305565	10306065	CG5390	811	-
2L	10307422	10307922	CG4968	377	+
2L	10311099	10311599	CG5385	1104	-
2L	10313396	10313896	CG5384	688	-
2L	10320802	10321302	CG5381_2	489	-
2L	10326943	10327443	RnrL	785	-
2L	10330116	10330616	CG5375	149	-
2L	10331971	10332471	CG5037	110	+
2L	10334414	10334914	GATAd_2	323	+
2L	10339957	10340457	SamDC	6266	+
2L	10342116	10342616	CG31715	1806	+
2L	10343202	10343702	Sps2_3	431	+
2L	10361707	10362207	Cand1	847	-
2L	10363489	10363989	pim	322	+
2L	10372900	10373400	rho-5	347	-
2L	10374757	10375257	CG33303	630	-
2L	10380603	10381103	gny	109	+
2L	10382763	10383263	CG5096	123	+
2L	10385262	10385762	cdc2	246	-
2L	10387162	10387662	mRpS7	371	+
2L	10388605	10389105	da	106	+
2L	10395332	10395832	Mdh1	360	-
2L	10397216	10397716	Cnot4	501	+
2L	10408852	10409352	RpS27A_Ip259	2833	+
2L	10412463	10412963	CG5355	5579	-
2L	10414517	10415017	Klp31E	1091	+
2L	10419690	10420190	RfC3	159	+
2L	10421780	10422280	pie	153	-
2L	10423834	10424334	CG5168	222	+
2L	10425627	10426127	SmB	1632	-
2L	10427387	10427887	KdelR	1042	+
2L	10429329	10429829	CG5188	286	+
2L	10429918	10430418	CG5343	190	-
2L	10431838	10432338	TfIIB	297	+
2L	10438048	10438548	CHIP	255	+
2L	10439940	10440440	CG13142	263	+
2L	10458158	10458658	LM408	2827	+
2L	10473349	10473849	RluA-1	429	-
2L	10477573	10478073	RluA-2	283	+
2L	10483795	10484295	Grip75	301	+
2L	10490454	10490954	CG13144	147	-
2L	10505779	10506279	Myo31DF	6362	-
2L	10507621	10508121	CG6094	118	+
2L	10509453	10509953	CG7384	433	-
2L	10515671	10516171	Fatp_4	6166	-
2L	10516218	10516718	Fatp_CG45083	330	-
2L	10517835	10518335	Lrr47	225	+
2L	10529915	10530415	Lip4_3	129	+
2L	10545383	10545883	Trim9	1621	+
2L	10730755	10731255	CG17118	136	+
2L	10731423	10731923	CG6750	978	-
2L	10733153	10733653	Dpy-30L1	352	+
2L	10735071	10735571	Nup107	253	-
2L	10737845	10738345	CG12299	245	+
2L	10755325	10755825	CG17124	22462	-
2L	10766939	10767439	UbcD2	700	-
2L	10768952	10769452	CG6724	111	-
2L	10800109	10800609	CG31869	111	-
2L	10836511	10837011	Nos	381	-
2L	10841597	10842097	CG6700	983	-
2L	10846044	10846544	Porin2	775	-
2L	10849340	10849840	porin	858	-
2L	10849848	10850348	porin_2	12833	-
2L	10855644	10856144	Dnz1	325	-
2L	10857094	10857594	ial	132	-
2L	10859036	10859536	Stam	366	+
2L	10965811	10966311	CG33129_5	259	-
2L	10967166	10967666	CG33129_2	942	-
2L	10969275	10969775	CG33129	1995	-
2L	10974293	10974793	abo	844	-
2L	10975363	10975863	l(2)06225	521	-
2L	10977272	10977772	SCAR	389	+
2L	10988306	10988806	CG12253	307	+
2L	10989901	10990401	CG16833	1701	+
2L	11001460	11001960	BG3_unk17	1882	-
2L	11003153	11003653	RpL9	2176	-
2L	11005320	11005820	Nup154	5046	+
2L	11010086	11010586	Art8	172	-
2L	11011812	11012312	dUTPase	1581	+
2L	11056390	11056890	Samuel_BG3_new	2090	-
2L	11065998	11066498	Samuel	127376	-
2L	11099888	11100388	Ge-1	322	-
2L	11105645	11106145	Reps	596	-
2L	11107443	11107943	l(2)gd1	432	+
2L	11119319	11119819	CG6230	127	-
2L	11122567	11123067	Csl4	163	-
2L	11124277	11124777	Nup160	326	+
2L	11129317	11129817	RfC38_2	457	-
2L	11131237	11131737	CG4751	1369	+
2L	11154721	11155221	CG6287	4311	-
2L	11166896	11167396	Ca_5	394	-
2L	11170665	11171165	Vm32E	170	-
2L	11211178	11211678	ab	27316	+
2L	11220160	11220660	BG3_unk18	850	-
2L	11268002	11268502	cmet	215	-
2L	11278521	11279021	CG33695	518	+
2L	11280798	11281298	Ppt2	190	+
2L	11282590	11283090	mre11	220	+
2L	11444614	11445114	salm	218	-
2L	11516081	11516581	CG6509	764	-
2L	11527205	11527705	CG31705	1682	-
2L	11582437	11582937	kek2	407	+
2L	11791365	11791865	Tsp33B	199	-
2L	11793086	11793586	CG14937	161	-
2L	11808438	11808938	crol	771	-
2L	11812780	11813280	CycY	328	-
2L	11828405	11828905	esc	133	-
2L	11843637	11844137	CG42486	183	+
2L	11850458	11850958	Mal-B2	821	+
2L	11927572	11928072	Pde1c	634	-
2L	11987039	11987539	CG6686	211	-
2L	11990436	11990936	dgt2	179	+
2L	11991427	11991927	escl	1015	+
2L	12001266	12001766	CG6746	826	-
2L	12027938	12028438	dmGlut	24590	+
2L	12034690	12035190	CG18788	1203	+
2L	12037511	12038011	Tom70_2	1266	-
2L	12045118	12045618	CG6770	2399	-
2L	12054949	12055449	JhI_3	5085	-
2L	12056848	12057348	CG34164_RpL7-like	431	+
2L	12058278	12058778	CG34164_2	368	+
2L	12065775	12066275	CG14946	5950	-
2L	12094262	12094762	Pex19_2	396	+
2L	12095511	12096011	CG6712	113	-
2L	12098338	12098838	Ced-12	148	+
2L	12104251	12104751	Aats-thr	706	+
2L	12104783	12105283	Aats_22	692	+
2L	12108116	12108616	Rab6	1273	-
2L	12173481	12173981	crok	197	+
2L	12208419	12208919	CG31759_2	427	+
2L	12366866	12367366	bru_25	1711	+
2L	12370336	12370836	bru_26	142	+
2L	12403480	12403980	vir_4	2530	-
2L	12407480	12407980	vir-1_BG3_new	1280	-
2L	12409070	12409570	BG3_unk19	817	+
2L	12420862	12421362	vir_3	176	-
2L	12422439	12422939	vir-1	249	-
2L	12426709	12427209	CG5446	298	-
2L	12428528	12429028	CG6388	873	+
2L	12429866	12430366	CG5435	876	-
2L	12433038	12433538	SC35	1727	-
2L	12435392	12435892	Elf_3	967	+
2L	12437190	12437690	Elf_4	444	+
2L	12458490	12458990	bun_BG3_new	1220	-
2L	12460256	12460756	bun_10	20782	-
2L	12482589	12483089	bun_8	10045	-
2L	12541865	12542365	bun_BG3_new_2	745	-
2L	12545611	12546111	bun	1627	-
2L	12618845	12619345	nub_2	2376	+
2L	12691934	12692434	CG5525	247	-
2L	12693493	12693993	CG6153	110	+
2L	12693988	12694488	CG5780	132	-
2L	12699644	12700144	CG17036	294	-
2L	12703451	12703951	CG5776	257	-
2L	12705225	12705725	spict	7211	+
2L	12711470	12711970	CG5787_2	2318	-
2L	12719545	12720045	MRP	7562	+
2L	12720843	12721343	CG5792	539	-
2L	12722773	12723273	MRP_9	1014	+
2L	12807340	12807840	CR43818	226	-
2L	12821787	12822287	kek1	2797	-
2L	12974864	12975364	Vha68_4	10999	+
2L	12999635	13000135	CG12404	207	-
2L	13003107	13003607	Vha68-1	256	-
2L	13004980	13005480	Tor	243	+
2L	13018147	13018647	CG9934_2	1244	-
2L	13020312	13020812	A16	531	-
2L	13059140	13059640	CG9932	15871	-
2L	13164018	13164518	DnaJ	288	-
2L	13166064	13166564	Sir2	2386	+
2L	13175785	13176285	Sfmbt	199	-
2L	13177650	13178150	CG5439	361	+
2L	13179747	13180247	CG5287	151	+
2L	13181596	13182096	CG31849	259	-
2L	13190979	13191479	CG16974	631	-
2L	13192701	13193201	Edem2	578	+
2L	13202295	13202795	CG16972	225	-
2L	13204262	13204762	Pect	137	+
2L	13204560	13205060	Pect_BG3_new	1619	+
2L	13210814	13211314	CG15482	552	-
2L	13216770	13217270	BG3_unk20	3394	+
2L	13218923	13219423	CG9426	439	-
2L	13220479	13220979	CG5705	101	+
2L	13223087	13223587	CG16812	344	+
2L	13267369	13267869	CG44085_7	2305	+
2L	13285462	13285962	Drep-4	4268	-
2L	13287277	13287777	Uvrag	405	+
2L	13290497	13290997	CG31729	1580	+
2L	13296848	13297348	CG31729_4	397	+
2L	13365189	13365689	Nnp-1	105	-
2L	13366947	13367447	CG6523	178	+
2L	13368117	13368617	Tap42	510	+
2L	13369704	13370204	CG31855	218	+
2L	13370026	13370526	CG9306	155	-
2L	13372890	13373390	CG9305	303	-
2L	13374677	13375177	CG6565_2	218	+
2L	13377538	13378038	CG9302	1308	-
2L	13379402	13379902	beta'COP	1792	+
2L	13383152	13383652	loqs	402	+
2L	13386312	13386812	CG9293	703	-
2L	13394092	13394592	RpL24	2739	-
2L	13399491	13399991	CG7110	287	+
2L	13444651	13445151	CG9267	843	-
2L	13512370	13512870	B4_BG3_new	9024	-
2L	13548328	13548828	B4	41368	-
2L	13550639	13551139	kuz	5594	+
2L	13583069	13583569	CR44973	169	+
2L	13640272	13640772	ics_3	5246	-
2L	13771595	13772095	TM9SF4_2	4199	+
2L	13774497	13774997	CG43376	146	+
2L	13779165	13779665	CG9008	59076	-
2L	13781189	13781689	p38b	1725	+
2L	13782460	13782960	CG16890_2	448	-
2L	13784584	13785084	CG31731	525	+
2L	13794021	13794521	Sec71	333	+
2L	13812022	13812522	CG16865	147	+
2L	13812256	13812756	CG16888	297	-
2L	13814316	13814816	Sos	730	+
2L	13826772	13827272	tam	768	-
2L	13828741	13829241	Arpc1	679	-
2L	13830337	13830837	Orc5	206	+
2L	13832105	13832605	DNApol-gamma35_CG33649	198	-
2L	13833837	13834337	RpII33	295	+
2L	13836064	13836564	CenG1A	13451	+
2L	13879457	13879957	CenG1A_2	708	+
2L	13903476	13903976	Smg5	790	-
2L	13930362	13930862	CG42711	109	-
2L	13964007	13964507	NimB1	139	+
2L	14000248	14000748	rk	494	-
2L	14014246	14014746	bgm_2	348	+
2L	14019208	14019708	NimC3	134	-
2L	14027501	14028001	CG4500	808	+
2L	14048082	14048582	NimC4	27874	+
2L	14056470	14056970	nAalpha5_BG3_new	863	+
2L	14057005	14057505	nAalpha5_BG3_new_2	1550	+
2L	14233108	14233608	Dyrk2	5148	-
2L	14263527	14264027	wb	2878	+
2L	14301499	14301999	wb_3	4698	+
2L	14328929	14329429	ms(2)34Fe	153	+
2L	14334658	14335158	CG33090	19067	+
2L	14355645	14356145	Rab14	617	+
2L	14357541	14358041	Rab14_2	255	+
2L	14359752	14360252	Pgant35A	245	+
2L	14362569	14363069	spel1	127	+
2L	14408549	14409049	elB	7917	-
2L	14410255	14410755	CR44733	213	+
2L	14491359	14491859	noc	7793	+
2L	14529924	14530424	tRNA:G3:35Be	166	-
2L	14561278	14561778	CR44855	354	+
2L	14599359	14599859	tRNA:P:35Ba	393	+
2L	14600174	14600674	tRNA:P:35Bc	548	+
2L	14616052	14616552	Adh_Adhr	12404	+
2L	14688340	14688840	osp	2377	-
2L	14996559	14997059	mol	6846	-
2L	15006233	15006733	dyn-p25	429	+
2L	15008313	15008813	NC2beta	262	+
2L	15010439	15010939	l(2)35Bd	590	+
2L	15035894	15036394	yellow-c	550	+
2L	15037861	15038361	CIAPIN1	1618	-
2L	15039988	15040488	Su(H)	381	+
2L	15056862	15057362	ck	13352	-
2L	15059757	15060257	TfIIS	3088	-
2L	15067078	15067578	vig_2	699	-
2L	15113980	15114480	stc	197	+
2L	15255304	15255804	Pol32	108	-
2L	15263227	15263727	yuri_2	365	-
2L	15263692	15264192	yuri	2927	-
2L	15270628	15271128	Cul_3	218	-
2L	15274091	15274591	UK114	361	-
2L	15334366	15334866	esg	146	+
2L	15499155	15499655	BG3_unk22	134	-
2L	15499627	15500127	lace	2577	+
2L	15745610	15746110	CycE_2	1664	-
2L	15747150	15747650	CycE	765	-
2L	15750078	15750578	l(2)35Di	184	-
2L	15752763	15753263	l(2)35Df	1194	+
2L	15761758	15762258	Gli	13685	-
2L	15764720	15765220	CG3793	162	+
2L	15767349	15767849	wek	273	-
2L	15770159	15770659	Ku80	261	-
2L	16250788	16251288	PRL_3	273	-
2L	16255155	16255655	PRL_2	210	-
2L	16256606	16257106	PRL-1	488	-
2L	16258505	16259005	EndoGI_2	397	+
2L	16262641	16263141	CG4935	432	+
2L	16286730	16287230	crp	3630	-
2L	16291784	16292284	CG17329	150	+
2L	16298858	16299358	heix	214	-
2L	16301954	16302454	CG5869	1175	-
2L	16307846	16308346	Syx5	554	+
2L	16309726	16310226	cni	278	-
2L	16311456	16311956	fzy	2719	+
2L	16324625	16325125	cact	18530	-
2L	16325207	16325707	cact_2	239	-
2L	16326595	16327095	BG3_unk24	6012	+
2L	16328132	16328632	mRpL4	105	-
2L	16349283	16349783	chif_3	446	-
2L	16351628	16352128	chif_CG42231	3740	-
2L	16353434	16353934	CG4455	10626	+
2L	16355735	16356235	CaBP1	422	-
2L	16445778	16446278	Idgf1	475	+
2L	16447469	16447969	CG5888	3649	-
2L	16447830	16448330	Idgf2	430	+
2L	16449525	16450025	Idgf2_3	326	+
2L	16451560	16452060	Idgf3_2	822	+
2L	16492040	16492540	Tpr2	2090	+
2L	16497269	16497769	Tpr2_4	557	+
2L	16510480	16510980	BG3_unk26	930	+
2L	16519177	16519677	CG5953_4	212	-
2L	16531877	16532377	CG5953	8058	-
2L	16602413	16602913	CG42389_3	4085	+
2L	16607870	16608370	CG4631	305	+
2L	16657597	16658097	CG42389_4	833	+
2L	16680554	16681054	grp_squ	3762	+
2L	16681070	16681570	squ_2	3335	+
2L	16685890	16686390	grp_4	1771	+
2L	16702197	16702697	CR43670	218	-
2L	16715195	16715695	CG31808	1483	-
2L	16720432	16720932	Cyt-c-p	5288	+
2L	16726826	16727326	VhaSFD	2858	-
2L	16730039	16730539	CG17996	942	-
2L	16730277	16730777	CG31812	488	+
2L	16731133	16731633	Prosbeta4	593	-
2L	16733050	16733550	CG17904	670	+
2L	16737388	16737888	glu	125	-
2L	16739350	16739850	ChLD3	159	+
2L	16742100	16742600	LSm7	146	-
2L	16743905	16744405	CG17912	307	+
2L	16754836	16755336	yellow-b	315	+
2L	16792068	16792568	CG17928	3125	+
2L	16817160	16817660	mdy	7909	+
2L	16824207	16824707	Cas	2368	-
2L	16827578	16828078	CG31739	1105	+
2L	16880017	16880517	CG31743_CG34313	127	+
2L	16886966	16887466	CG6115	375	-
2L	16888990	16889490	tweek_CR44392	1801	+
2L	16899473	16899973	CG31805	111	-
2L	17259734	17260234	beat-IIIc	6068	-
2L	17383115	17383615	Lrch	39253	-
2L	17385200	17385700	CLIP-190	2193	+
2L	17389841	17390341	CLIP_9	1323	+
2L	17409406	17409906	Rpb11	554	-
2L	17411141	17411641	CG15141	479	+
2L	17427199	17427699	Dif_2	16084	-
2L	17449364	17449864	dl	12733	-
2L	17451030	17451530	BG3_unk27	435	+
2L	17472215	17472715	BicD	3142	-
2L	17473990	17474490	Sgt_2	204	+
2L	17476888	17477388	Aac11	238	-
2L	17479999	17480499	fws	196	-
2L	17483307	17483807	CG6453	419	-
2L	17485001	17485501	CG5131	154	+
2L	17496208	17496708	qua	924	-
2L	17500106	17500606	CG6412	680	-
2L	17643844	17644344	CR45699	171	-
2L	17777340	17777840	CadN	7698	-
2L	17963879	17964379	CG5674	194	+
2L	18012880	18013380	rdo	6711	+
2L	18120495	18120995	CG5758	580	+
2L	18122145	18122645	CG5758_BG3_new	3259	+
2L	18123028	18123528	CG5758_4	21640	+
2L	18137083	18137583	kel	894	-
2L	18151417	18151917	Socs36E	11027	-
2L	18157680	18158180	CG7200_2	187	-
2L	18320602	18321102	Fas3	6766	+
2L	18442277	18442777	RpS26_2	639	-
2L	18447957	18448457	ncm	1149	-
2L	18453587	18454087	bsf	224	-
2L	18456217	18456717	let-7-C	1237	+
2L	18456925	18457425	let-7-C_BG3_new	3661	+
2L	18483513	18484013	CG10283	1521	-
2L	18502978	18503478	kon	16483	-
2L	18562172	18562672	Pde11_2	766	-
2L	18571286	18571786	Pde11	11802	-
2L	18591391	18591891	CG15160	229	+
2L	18604022	18604522	CG10413_2	11655	-
2L	18607332	18607832	CG10333	523	+
2L	18611249	18611749	Atac2	153	-
2L	18617756	18618256	MESR3	22905	+
2L	18652010	18652510	Cyp310a1	1038	-
2L	18677721	18678221	CG31751	234	+
2L	18681075	18681575	tos	465	-
2L	18687800	18688300	msl-1	5040	-
2L	18690191	18690691	CG10336_2	273	+
2L	18694426	18694926	CG10383_2	939	-
2L	18696164	18696664	CG10338	200	+
2L	18699214	18699714	CG10341	217	+
2L	18702105	18702605	CG10376	862	-
2L	18704703	18705203	Jwa	1362	-
2L	18707599	18708099	Faf	423	-
2L	18709346	18709846	Grip71	1047	+
2L	18731524	18732024	CG10348	157	-
2L	18733745	18734245	BG3_unk28	1849	+
2L	18795180	18795680	CR44904	493	-
2L	18824048	18824548	CG17323	1442	+
2L	18827270	18827770	CG17322	511	+
2L	18829653	18830153	CG17597_2	351	-
2L	18831729	18832229	ScpX	357	+
2L	18838679	18839179	CG10600	257	-
2L	18845684	18846184	CG17321	388	+
2L	18856679	18857179	CG10602_2	216	-
2L	18858248	18858748	mRpL13_CG10602	235	-
2L	18942960	18943460	ssp3	131	-
2L	18950837	18951337	Nedd8	503	-
2L	18953431	18953931	CG10621	189	-
2L	18956169	18956669	CG10623_2	181	-
2L	18967744	18968244	Nak	1957	-
2L	18973188	18973688	CG10639_3	679	-
2L	18986280	18986780	Swip-1	43990	-
2L	18988207	18988707	CG15168	126	+
2L	19003867	19004367	CG31793	475	+
2L	19008306	19008806	RpL30_2	21078	-
2L	19032498	19032998	hk	386	-
2L	19033576	19034076	CG31800	169	-
2L	19035141	19035641	mib2_2	259	+
2L	19036000	19036500	mib2_3	619	+
2L	19042362	19042862	Catsup	291	+
2L	19045855	19046355	Acn	535	+
2L	19049576	19050076	CG10470	381	+
2L	19052429	19052929	Rpn3_2	367	+
2L	19054578	19055078	CG10492	354	+
2L	19065429	19065929	CG17343	656	+
2L	19122869	19123369	l(2)37Cc	525	-
2L	19125976	19126476	l(2)37Cb	1023	-
2L	19127760	19128260	l(2)37Cd	524	+
2L	19130954	19131454	Aats-asn	738	-
2L	19132483	19132983	l(2)37Cg_3	179	-
2L	19134316	19134816	brat	387	+
2L	19159040	19159540	brat_3	11884	+
2L	19180702	19181202	CG17568	564	-
2L	19186543	19187043	pigeon	198	+
2L	19190842	19191342	drl	10856	+
2L	19342815	19343315	BG3_unk29	101	+
2L	19362227	19362727	dnt	1744	-
2L	19389075	19389575	CG17549	142	-
2L	19397493	19397993	CG17544	14335	-
2L	19413477	19413977	Pax	5374	-
2L	19422552	19423052	Pax_3	523	-
2L	19424550	19425050	CG13085_CG16771	2080	+
2L	19425596	19426096	Pax_2	2185	-
2L	19426798	19427298	CG13085_CG16771_2	620	+
2L	19431143	19431643	CG9987	288	+
2L	19433074	19433574	Rab9	620	+
2L	19441727	19442227	CG10237	212	-
2L	19443750	19444250	Hs2st	461	-
2L	19445548	19446048	RanGAP_3	1189	+
2L	19452490	19452990	Top2	1876	-
2L	19455365	19455865	CG10026_2	934	+
2L	19483705	19484205	CG10195	153	-
2L	19491963	19492463	CG10189_2	373	-
2L	19494068	19494568	swm_3	373	+
2L	19498668	19499168	Top3alpha	535	+
2L	19507764	19508264	CG10188	727	-
2L	19519324	19519824	CG10132	240	+
2L	19525368	19525868	CG10166	106	-
2L	19527186	19527686	CG10137	178	+
2L	19527323	19527823	CG10165_5	384	-
2L	19533979	19534479	CG33116	912	+
2L	19538925	19539425	CG13082	160	+
2L	19542968	19543468	ref(2)P	589	+
2L	19549007	19549507	Tep4	797	+
2L	19550193	19550693	Tep4_3	7117	+
2L	19571610	19572110	spi_4	3110	-
2L	19574587	19575087	spi_3	1295	-
2L	19576315	19576815	spi	118	-
2L	19579351	19579851	CG10268	418	-
2L	19581474	19581974	Hakai	220	-
2L	19584735	19585235	CG10366	103	+
2L	19587123	19587623	Lar	286	+
2L	19734980	19735480	CG10462	287	-
2L	19736544	19737044	Nf-YB	142	+
2L	19741506	19742006	CR44906	131	-
2L	19755904	19756404	CG10631	1199	-
2L	19759379	19759879	CG10463	531	+
2L	19763136	19763636	fbp	7795	-
2L	19790882	19791382	CdGAPr	2783	-
2L	19794851	19795351	fs(2)ltoPP43	553	-
2L	19811234	19811734	snRNA:U4:38AB	565	+
2L	19866681	19867181	sick_7	1918	+
2L	19896545	19897045	sick_8	2014	+
2L	19935753	19936253	sick_11	3886	+
2L	19951540	19952040	BG3_unk30	207	-
2L	19959332	19959832	CoIV_3	108	+
2L	19966685	19967185	Hf	102	-
2L	19999448	19999948	CR44908	513	-
2L	20000175	20000675	BG3_unk31	388	-
2L	20016282	20016782	CG43861	788	-
2L	20061922	20062422	lok	794	+
2L	20064679	20065179	vls	1113	-
2L	20066891	20067391	bwa	406	+
2L	20074458	20074958	pr	402	-
2L	20084070	20084570	fok	3060	-
2L	20092112	20092612	CG10721_2	239	+
2L	20092849	20093349	Taf13	125	-
2L	20094595	20095095	nesd_2	103	+
2L	20114910	20115410	BG3_unk32	783	-
2L	20149145	20149645	BG3_unk34	37558	+
2L	20222145	20222645	BG3_unk35	1999	-
2L	20311719	20312219	spir	2232	+
2L	20349012	20349512	La	503	-
2L	20350934	20351434	RtGEF	2507	+
2L	20398396	20398896	CG10947_2	841	-
2L	20417590	20418090	Arpc2	749	+
2L	20429525	20430025	CG31688_2	7013	+
2L	20462444	20462944	CG2493	382	-
2L	20637560	20638060	BG3_unk36	581	-
2L	20642244	20642744	CG17470	161	-
2L	20644457	20644957	phr6_3	253	-
2L	20646322	20646822	CG2608	115	+
2L	20646325	20646825	BG3_unk37	180	-
2L	20648033	20648533	Uhg3	1018	+
2L	20649412	20649912	CG18810	334	+
2L	20650689	20651189	CG2611	322	+
2L	20655178	20655678	bru	411	-
2L	20656926	20657426	CG2614	239	+
2L	20674941	20675441	CG31678	223	-
2L	20676715	20677215	ik2_2	445	+
2L	20680846	20681346	Cen	1632	-
2L	20682868	20683368	CG2617	298	+
2L	20716815	20717315	BG3_unk38	977	+
2L	20729282	20729782	CG9317	134	-
2L	20733309	20733809	CG9318	447	-
2L	20735411	20735911	Fs(2)Ket_2	601	+
2L	20751267	20751767	CG9319_2	105	-
2L	20752976	20753476	Ns4	206	+
2L	20756879	20757379	CG9323_2	183	-
2L	20758644	20759144	dia	378	+
2L	20788156	20788656	Pomp	242	+
2L	20793146	20793646	vari_2	12833	-
2L	20798215	20798715	CG9328	2929	+
2L	20823328	20823828	CG9331	116	+
2L	20824934	20825434	CG9331_3	468	+
2L	20829675	20830175	BG3_unk39	416	-
2L	20830109	20830609	CG31673	483	+
2L	20831762	20832262	CG31674	28879	+
2L	20841250	20841750	CG31676	352	+
2L	20853078	20853578	twit	128	+
2L	20889395	20889895	sky_10	1020	-
2L	20916461	20916961	sky_7	4238	-
2L	20917931	20918431	sky_CG43739	1053	-
2L	20921876	20922376	Mtp	1030	-
2L	20925147	20925647	RPA2	561	-
2L	20967967	20968467	CG42238_3	122	-
2L	21050983	21051483	CG42238_2	23217	-
2L	21097422	21097922	CG34136	276	+
2L	21101429	21101929	CG12050	413	-
2L	21103243	21103743	CG9257	1113	+
2L	21105068	21105568	Nhe2	221	+
2L	21108281	21108781	Nhe2_5	2474	+
2L	21141347	21141847	Dap160	392	-
2L	21143729	21144229	CG9253	4785	+
2L	21147417	21147917	del_2	1094	-
2L	21155232	21155732	E2f2_2	231	-
2L	21157345	21157845	Mpp6_2	168	+
2L	21159404	21159904	CG9248_2	300	+
2L	21162083	21162583	Nbr	824	-
2L	21164141	21164641	CG9246	136	+
2L	21165624	21166124	CG43346_3	373	-
2L	21167349	21167849	CG43345_CG43346_2	249	-
2L	21169151	21169651	Acon_2	806	+
2L	21173722	21174222	CG31627	261	+
2L	21178683	21179183	bur	614	-
2L	21214178	21214678	snRNA:U4:39B	3254	-
2L	21217544	21218044	CG8679	628	-
2L	21219572	21220072	CG8678	173	-
2L	21221812	21222312	CG8677	707	+
2L	21237750	21238250	Hr39	1205	+
2L	21261668	21262168	l(2)k14505	309	+
2L	21263456	21263956	CG8671	3281	+
2L	21308489	21308989	Mio_9	3079	-
2L	21309050	21309550	Mio	991	-
2L	21311366	21311866	crc	1129	+
2L	21345107	21345607	Tsp39D	1979	+
2L	21545395	21545895	BG3_unk42	304	+
2L	21573889	21574389	Lamp1	683	+
2L	21617774	21618274	CG2201	959	-
2L	21622627	21623127	CG2201_3	752	-
2L	21628932	21629432	Df31	26781	-
2L	21658125	21658625	CR43144	448	+
2L	21659235	21659735	Cul-2	873	+
2L	21676230	21676730	CG2225_4	2076	-
2L	21676530	21677030	CG2225	4151	-
2L	21681116	21681616	EF2	4677	-
2L	21685430	21685930	CG31619_BG3_new	345	+
2L	21752723	21753223	step_2	1193	-
2L	21756466	21756966	step	396	-
2L	21758510	21759010	CG1416	846	+
2L	21795390	21795890	BG3_unk45	777	+
2L	21829093	21829593	tsh	717	+
2L	21829600	21830100	tsh_BG3_new	1850	+
2L	22019822	22020322	tio_2	122	+
2L	22122340	22122840	CG3651_2	850	+
2L	22129142	22129642	CycK	128	-
2L	22131721	22132221	CG42748_CR43241	327	+
2L	22146390	22146890	CG42748_BG3_new	1879	+
2L	22168143	22168643	Clamp	215	-
2L	22240416	22240916	CG3262	506	+
2L	22246833	22247333	RpL21	1451	-
2L	22250376	22250876	Tif-IA	103	+
2L	22354855	22355355	CG17018_5	2677	+
2L	22428382	22428882	RpL5_2	7766	-
2L	22431462	22431962	CG17490_2	121	+
2L	22443472	22443972	CG17493_2	162	+
2L	22472304	22472804	CG17494	144	+
2L	22472982	22473482	CG17494_2	274	+
2L	22818027	22818527	lt	112	+
2L	22874110	22874610	BG3_unk48	888	-
2L	22960118	22960618	Spf45	337	-
2R	18979	19479	CG17683	246	+
2R	74632	75132	CG40127	582	-
2R	129439	129939	IntS3	319	-
2R	357565	358065	Gprk1	166	-
2R	402963	403463	RpL38	313	-
2R	434696	435196	Stlk	136	+
2R	483293	483793	p120ctn	266	+
2R	507035	507535	CG17486	122	+
2R	559858	560358	CG17883	549	+
2R	615522	616022	Nipped-B	254	-
2R	632470	632970	CG17082_3	341	+
2R	675147	675647	CG12547	159	-
2R	717251	717751	CG14464	1718	+
2R	978586	979086	CG3107	102	+
2R	1008752	1009252	gus	381	-
2R	1014826	1015326	gus_2	158	-
2R	1032738	1033238	Atf6	492	+
2R	1137527	1138027	Nipped-A	1679	-
2R	1182068	1182568	d4_2	229	+
2R	1195293	1195793	sxc	102	+
2R	1238710	1239210	CG10395_2	333	+
2R	1249609	1250109	CG10417	142	-
2R	1491339	1491839	Fis1	182	-
2R	1496640	1497140	CG17508	836	+
2R	1541681	1542181	CG1344	636	+
2R	1549727	1550227	Not3	610	-
2R	1559746	1560246	kune	1725	+
2R	1578228	1578728	scaf	1036	-
2R	1585877	1586377	CG17337	1630	+
2R	1590117	1590617	vlc	962	+
2R	1642522	1643022	l(2)09851	636	+
2R	1646912	1647412	CG7791	300	-
2R	1648867	1649367	Gp210	833	+
2R	1669363	1669863	ZnT41F	16815	-
2R	1860890	1861390	BubR1	371	-
2R	1866606	1867106	mle	317	-
2R	1867283	1867783	mle.2	115	-
2R	1869849	1870349	Src42A	1088	+
2R	1902194	1902694	Act42A	9660	-
2R	1905744	1906244	Pngl	1565	+
2R	1909649	1910149	dream	560	-
2R	1922893	1923393	SCAP	1000	-
2R	1930660	1931160	Tbce_2	635	+
2R	1962872	1963372	CG7845	413	-
2R	1967077	1967577	CG14590	236	-
2R	1972130	1972630	Ars2	227	-
2R	2018427	2018927	EcR	7957	-
2R	2028949	2029449	tRNA:K2:42Ae	301	-
2R	2039181	2039681	tRNA:N5:42Ah	199	-
2R	2043634	2044134	EcR_3	376	-
2R	2055592	2056092	EcR.2	2641	-
2R	2100627	2101127	l(2)k14710	152	-
2R	2102573	2103073	bin3	3818	+
2R	2109045	2109545	bin3_2	6792	+
2R	2128290	2128790	BG3_unk50	525	-
2R	2130009	2130509	Pld	2082	+
2R	2130285	2130785	Pld_3	4150	+
2R	2390011	2390511	jing	76406	+
2R	2498492	2498992	jing_2	1208	+
2R	2511082	2511582	CG33919	140	-
2R	2518889	2519389	Vha16_3	3756	-
2R	2519595	2520095	Vha16-1	9458	-
2R	2522592	2523092	Trap1_2	114	-
2R	2531603	2532103	Fmo-2	11034	-
2R	2536659	2537159	debcl	1046	+
2R	2541222	2541722	Opbp	349	+
2R	2542906	2543406	geminin_2	385	-
2R	2545331	2545831	sced	597	+
2R	2548490	2548990	Dpit47_2	568	-
2R	2550270	2550770	Adf1	403	+
2R	2556155	2556655	CG15908	488	+
2R	2557095	2557595	CG9410_2	141	+
2R	2559877	2560377	Hsepi	226	-
2R	2561609	2562109	PGAP3	560	+
2R	2563827	2564327	CG9422	113	+
2R	2583166	2583666	Mob4	297	-
2R	2584744	2585244	Rab2	177	+
2R	2598789	2599289	CG3409_3	304	-
2R	2602397	2602897	CG3409_CG45092	16628	-
2R	2627177	2627677	l(2)01289	583	-
2R	2629904	2630404	phtf	569	+
2R	2634386	2634886	CG3267	169	+
2R	2637232	2637732	Eb1	878	+
2R	2639649	2640149	Eb1_5	530	+
2R	2640074	2640574	Eb1_6	476	+
2R	2643544	2644044	CG3420_2	132	-
2R	2645408	2645908	CG9436	2130	-
2R	2675528	2676028	Epac_2	611	-
2R	2696271	2696771	CG15237	209	-
2R	2699024	2699524	koi	4332	+
2R	2700537	2701037	koi_5	339	+
2R	2716361	2716861	CG15236	139	+
2R	2759200	2759700	BG3_unk52	640	+
2R	2759223	2759723	coro	3638	-
2R	2761154	2761654	CR44169	183	+
2R	2762324	2762824	CG9447	128	-
2R	2765146	2765646	Spn42Da_2	1066	-
2R	2769000	2769500	Spn42Dc	312	+
2R	2771285	2771785	Spn42Dd	9378	+
2R	2773557	2774057	Spn42De	218	+
2R	2811371	2811871	CG3358	199	+
2R	2858142	2858642	mim_CheB42c	2787	-
2R	2860434	2860934	Cyp6u1_3	229	-
2R	2861531	2862031	Cyp6u1	112	-
2R	2872217	2872717	vimar_CG30156	2845	-
2R	2880681	2881181	Tsp42Ea_CG30159	158	+
2R	2880925	2881425	CG30159_2	2213	+
2R	2898244	2898744	Tsp42Ed	294	-
2R	2900259	2900759	Tsp42Ee	3401	+
2R	2906765	2907265	CG43646	177	+
2R	2913015	2913515	Tsp42Ef	2753	+
2R	2928141	2928641	Tsp42Ej	1066	+
2R	2933774	2934274	Tsp42El	1864	+
2R	2937796	2938296	lbm_2	129	+
2R	2948237	2948737	pgant3	131	-
2R	2956548	2957048	tRNA:CR30298	708	-
2R	2957338	2957838	tRNA:CR30299	108	-
2R	3038708	3039208	pk	1576	+
2R	3075238	3075738	pk_3	713	+
2R	3137166	3137666	Gadd45	17594	+
2R	3164606	3165106	Br140	319	-
2R	3166611	3167111	Incenp_2	818	+
2R	3268374	3268874	Dscam1	4446	-
2R	3273620	3274120	cos	965	-
2R	3275329	3275829	CG11107_2	580	+
2R	3279666	3280166	Gr43a	230	-
2R	3282437	3282937	CG1707	808	-
2R	3294324	3294824	Eaf	259	-
2R	3307355	3307855	so	5674	+
2R	3328711	3329211	CG11123	313	+
2R	3331048	3331548	sPLA2_2	351	+
2R	3331132	3331632	CG30503_2	273	-
2R	3332297	3332797	kappaB-Ras_CG30503	126	-
2R	3335478	3335978	CG11125	517	+
2R	3338058	3338558	fa2h	370	-
2R	3345379	3345879	Inos	6589	-
2R	3349644	3350144	CG11141	187	-
2R	3353264	3353764	p47	1328	-
2R	3360635	3361135	Aldh_10	2086	-
2R	3375197	3375697	wech_4	32451	-
2R	3376328	3376828	wech	3369	-
2R	3378817	3379317	Coop_2	1727	-
2R	3379094	3379594	Coop	606	-
2R	3382852	3383352	CG1620_2	2335	-
2R	3386382	3386882	dpa_2	762	-
2R	3388152	3388652	didum	263	+
2R	3396862	3397362	CG12736	162	-
2R	3399254	3399754	az2	213	-
2R	3402895	3403395	CG1603	112	-
2R	3407285	3407785	CG2144	504	+
2R	3412221	3412721	Orc1	391	-
2R	3415795	3416295	Drat_3	2122	-
2R	3421511	3422011	Cyt-b5	605	+
2R	3423924	3424424	CG2137	139	+
2R	3452087	3452587	CG30499_2	549	-
2R	3453243	3453743	boca	129	-
2R	3454814	3455314	Vps13	7062	+
2R	3466434	3466934	CR45130	169	-
2R	3470727	3471227	blow_3	270	-
2R	3471990	3472490	blow_2	170	-
2R	3473584	3474084	blow	16929	-
2R	3476614	3477114	CG1360	184	-
2R	3478207	3478707	scra_3	5005	+
2R	3511247	3511747	CG43340	686	+
2R	3520846	3521346	CG43341	123	+
2R	3540459	3540959	Rpt1	1761	-
2R	3544900	3545400	CG30495	136	+
2R	3551791	3552291	CG2065	197	+
2R	3553833	3554333	CG2064	634	+
2R	3555534	3556034	CG12042	325	-
2R	3560905	3561405	mRpL52	108	-
2R	3562455	3562955	CG12107	117	+
2R	3562867	3563367	U2A	1089	-
2R	3585407	3585907	CG1399	1065	-
2R	3587258	3587758	CG30493	128	+
2R	3587505	3588005	CG30496	249	+
2R	3597878	3598378	CG1941	281	+
2R	3609160	3609660	CG18812_2	1173	-
2R	3622127	3622627	CG18812.2	28387	-
2R	3631802	3632302	CG30497	10114	-
2R	3645382	3645882	CG30497_2	2173	-
2R	3669142	3669642	CG30497_CG45093	3565	-
2R	3674015	3674515	CanB2	468	+
2R	3679735	3680235	Gapdh1_2	339	-
2R	3681630	3682130	mus205	336	+
2R	3692071	3692571	Nop17l_2	248	-
2R	3692890	3693390	Nop17l	592	-
2R	3694489	3694989	sax	360	+
2R	3698533	3699033	CG1550	283	-
2R	3700509	3701009	CG1882	201	+
2R	3710074	3710574	cathD	1338	-
2R	3772487	3772987	Dgk	1745	-
2R	3778030	3778530	CG30377	8789	+
2R	3804959	3805459	lin19_2	207	+
2R	3811493	3811993	Kdm4A	958	-
2R	3817521	3818021	CG30381	291	-
2R	3818885	3819385	rnh1	1338	-
2R	3842387	3842887	CG14764	1917	-
2R	3848426	3848926	5-Sep	399	-
2R	3850468	3850968	nito	1003	+
2R	3854529	3855029	CG14763	173	-
2R	3858508	3859008	CG8726	1476	-
2R	3860580	3861080	CSN4_2	968	+
2R	3870568	3871068	ACC_6	325	-
2R	3873742	3874242	ACC_3	273	-
2R	3876219	3876719	ACC_2	574	-
2R	3877864	3878364	Nup44A_3	302	+
2R	3952059	3952559	CG12769	1116	-
2R	3955982	3956482	lig	1037	+
2R	3956781	3957281	lig_9	1007	+
2R	3966546	3967046	Vps28	320	-
2R	3970981	3971481	sut1	1046	+
2R	3975401	3975901	sut2	115	+
2R	3986689	3987189	CG11210	132	+
2R	3992823	3993323	Cul-4	113	-
2R	3994390	3994890	udd	187	+
2R	4009506	4010006	Asap	1603	-
2R	4011041	4011541	Nup50	212	+
2R	4017828	4018328	Pbp49_CG42516	200	-
2R	4019436	4019936	Pabp2	121	+
2R	4032486	4032986	Lpin_2	685	-
2R	4043159	4043659	kermit_Lpin	9561	-
2R	4050005	4050505	RagC-D	127	-
2R	4052885	4053385	Rs1_2	155	+
2R	4055953	4056453	Gasz	193	+
2R	4058279	4058779	Mlh1	185	+
2R	4061550	4062050	BG3_unk53	243	-
2R	4062170	4062670	LRP1	7264	+
2R	4118835	4119335	dpn	110	-
2R	4125858	4126358	pnut_2	2618	+
2R	4215495	4215995	pdm3	1305	+
2R	4332716	4333216	Cyp4e2_2	5997	+
2R	4350758	4351258	Mal-A5	2006	+
2R	4353163	4353663	Mal-A6	252	+
2R	4458504	4459004	Cyp6a13	652	+
2R	4486467	4486967	CG8735	276	-
2R	4488420	4488920	rgr	37491	+
2R	4502727	4503227	Cirl	947	+
2R	4513456	4513956	Vps25	907	+
2R	4514116	4514616	beta3GalTII	236	-
2R	4518342	4518842	CG8635_2	493	-
2R	4537654	4538154	ptc	1577	+
2R	4553818	4554318	Acsl	1404	+
2R	4554176	4554676	Acsl_2	2137	+
2R	4571220	4571720	tRNA:L2:44EF	242	+
2R	4610344	4610844	CG14767	478	-
2R	4612263	4612763	gcl	1873	+
2R	4619941	4620441	stmA_3	1023	-
2R	4686494	4686994	sns	4418	+
2R	4748404	4748904	RyR	191	+
2R	4777906	4778406	CG8272	1902	-
2R	4779837	4780337	Dmn	191	+
2R	4781618	4782118	Sec31	470	+
2R	4786716	4787216	ana2	362	-
2R	4787880	4788380	MrgBP	320	-
2R	4788246	4788746	CG13751	255	+
2R	4789438	4789938	Ggamma1	438	+
2R	4793495	4793995	CG8258	1501	-
2R	4795523	4796023	CG30349	645	+
2R	4800391	4800891	Pgi_3	1942	-
2R	4800574	4801074	Pgi	1277	-
2R	4806873	4807373	CG8248	117	-
2R	4810790	4811290	CG8243	751	+
2R	4813676	4814176	CG8237	384	+
2R	4816174	4816674	CG8232	248	+
2R	4821428	4821928	CG13749	359	+
2R	4826294	4826794	FANCI	493	-
2R	4833849	4834349	CG8230	444	-
2R	4837591	4838091	CG33199_CG8229	1143	-
2R	4839722	4840222	Tom7_2	721	+
2R	4840344	4840844	babo	745	+
2R	4872405	4872905	CG8213	1141	-
2R	4917550	4918050	CG8170	466	-
2R	4975839	4976339	Dbp45A	111	+
2R	4979310	4979810	CG8080_3	1433	-
2R	4983278	4983778	Uhg4	291	+
2R	4991243	4991743	Vang	780	+
2R	4996223	4996723	Pmm45A	619	-
2R	4998804	4999304	tsu	2769	+
2R	5002279	5002779	Phax	389	+
2R	5004127	5004627	Su(var)2-10	1949	+
2R	5004623	5005123	Su(var)2_9	1461	+
2R	5010329	5010829	GstE13_2	305	+
2R	5018398	5018898	CG18659_2	1277	-
2R	5020485	5020985	Hydr1	401	+
2R	5023875	5024375	alc_2	325	-
2R	5024438	5024938	alc	123	-
2R	5027087	5027587	CG8788_CG44286_2	1695	+
2R	5030419	5030919	shrb	872	-
2R	5031961	5032461	Prp38	218	+
2R	5033265	5033765	CG30344	573	+
2R	5051472	5051972	CG8046	118	-
2R	5054013	5054513	CG42382	143	-
2R	5063766	5064266	Rme-8	277	-
2R	5066843	5067343	ltd_6	684	-
2R	5072847	5073347	ltd	6991	-
2R	5078601	5079101	CG45085_CG8026	5346	-
2R	5093629	5094129	CG8027	490	-
2R	5095566	5096066	VhaAC45	2609	+
2R	5161535	5162035	Pkn_14	7090	-
2R	5171602	5172102	Pkn	1596	-
2R	5174832	5175332	CG1968	477	+
2R	5194893	5195393	Myd88_3	1264	-
2R	5195227	5195727	Myd88	292	-
2R	5282711	5283211	CG8800	312	-
2R	5285239	5285739	CG8801	506	-
2R	5286834	5287334	CG33774	395	-
2R	5287085	5287585	l(2)k10201	498	+
2R	5295997	5296497	wun_2	1618	-
2R	5299968	5300468	wun	4355	-
2R	5302347	5302847	wun2	1380	+
2R	5312092	5312592	prel	411	+
2R	5314444	5314944	Pdk	1373	+
2R	5327391	5327891	ced_5	1231	-
2R	5328071	5328571	ced_2	7206	-
2R	5334051	5334551	Camta	152	+
2R	5382171	5382671	Wnt2	290	+
2R	5440849	5441349	CR43651	7440	+
2R	5451695	5452195	CR45281	193	-
2R	5464515	5465015	Not1_4	976	-
2R	5465512	5466012	Not1	213	-
2R	5467455	5467955	CG1814_2	2250	+
2R	5471050	5471550	CG1868	121	-
2R	5472648	5473148	Updo	474	+
2R	5475240	5475740	RpL31	1195	+
2R	5477055	5477555	CG1827	1071	+
2R	5478872	5479372	Map60	1450	+
2R	5482050	5482550	CG30338_CG1902	2418	+
2R	5493993	5494493	GstT1	137	+
2R	5495297	5495797	GstT2	911	+
2R	5544735	5545235	Mmp2_2	1187	-
2R	5570363	5570863	Mmp2	1279	-
2R	5579145	5579645	Uba1_BG3_new	26473	-
2R	5579833	5580333	Uba1	2365	-
2R	5598010	5598510	BG3_unk55	241	-
2R	5600326	5600826	dap	14617	+
2R	5706558	5707058	CG1648	342	-
2R	5724990	5725490	CG1663	346	+
2R	5727781	5728281	CG1665	619	+
2R	5729007	5729507	Vamp7	116	-
2R	5730691	5731191	CG1667	530	+
2R	5732990	5733490	Orc6	1065	-
2R	5734341	5734841	Prosalpha7	461	-
2R	5747264	5747764	CG1516_3	3815	-
2R	5753637	5754137	Ntmt	120	+
2R	5759475	5759975	CG18446	613	+
2R	5761577	5762077	cbx	149	-
2R	5763286	5763786	CG12744	3112	+
2R	5768862	5769362	Sec24AB	486	-
2R	5778194	5778694	CG1513	2133	-
2R	5779960	5780460	CG30007	115	+
2R	5845363	5845863	Mef2	868	-
2R	5846237	5846737	CG15863	102	-
2R	5848083	5848583	Pal1_2	116	+
2R	5851572	5852072	CG1418	372	-
2R	5857069	5857569	Adam_2	4206	+
2R	5859148	5859648	CG12134	246	+
2R	5867324	5867824	eve	383	+
2R	5877164	5877664	TER94	2550	+
2R	5912547	5913047	Pka-R2	9226	-
2R	5914844	5915344	CG12128	105	+
2R	5919398	5919898	CG1407	136	-
2R	5921309	5921809	CG12129	205	+
2R	5935124	5935624	oys	945	-
2R	5937486	5937986	CoVIIc_3	155	+
2R	5938353	5938853	CG44296	364	+
2R	5938672	5939172	sel	1227	-
2R	5940546	5941046	magu	197	+
2R	5953019	5953519	CG2292	164	-
2R	5954788	5955288	mRpL42_2	445	+
2R	5962150	5962650	CG1371	923	-
2R	5966371	5966871	egr	1291	+
2R	5973174	5973674	CG2269	335	+
2R	5984933	5985433	Jra_2	138	+
2R	5986095	5986595	RpLP0-like	990	-
2R	5987682	5988182	14-3-3zeta	238	+
2R	5989041	5989541	14-3-3zeta_2	5190	+
2R	5998875	5999375	Pfk_4	612	+
2R	5999285	5999785	Pfk_BG3_new	2871	+
2R	6005699	6006199	dmpd	846	+
2R	6012298	6012798	gem	39185	+
2R	6030343	6030843	CG18011	441	+
2R	6045089	6045589	mlt	6493	-
2R	6078899	6079399	KCNQ	1472	-
2R	6114462	6114962	Hr46	215	-
2R	6138922	6139422	Syb	178	-
2R	6150332	6150832	CR30009	1885	-
2R	6154861	6155361	CG12910_3	246	+
2R	6159889	6160389	CAP_2	1100	+
2R	6167180	6167680	CAP_BG3_new	1227	+
2R	6191006	6191506	CAP_22	5978	+
2R	6196299	6196799	JhI-1	1279	-
2R	6198118	6198618	CG12909	384	+
2R	6303501	6304001	CG42732.2	245	-
2R	6306723	6307223	Prx2540-2	429	+
2R	6307574	6308074	CG11825_3	6980	-
2R	6309711	6310211	CG33474	1487	+
2R	6310155	6310655	CG11825	280	-
2R	6310197	6310697	CG33474_2	352	+
2R	6316740	6317240	RanBPM_BG3_new	630	+
2R	6318010	6318510	RanBPM_5	568	+
2R	6325990	6326490	Galphao	2792	+
2R	6332349	6332849	Galphao_8	526	+
2R	6334800	6335300	BG3_unk56	183	-
2R	6355045	6355545	Caf1-105	318	-
2R	6356621	6357121	CG11777	118	+
2R	6361986	6362486	whd_3	8805	-
2R	6365072	6365572	whd	12419	-
2R	6368168	6368668	CG17765	198	+
2R	6371760	6372260	pre-lola-G	358	-
2R	6420859	6421359	lola_11	919	-
2R	6421537	6422037	lola_13	54770	-
2R	6428175	6428675	lola	3040	-
2R	6429796	6430296	lola.2	4179	-
2R	6445893	6446393	psq	481	+
2R	6457227	6457727	psq_6	12235	+
2R	6471691	6472191	psq_9	1049	+
2R	6505667	6506167	CG11883	467	+
2R	6531932	6532432	Git	3961	-
2R	6533740	6534240	Elp2	170	+
2R	6536893	6537393	CG12934	141	+
2R	6561350	6561850	stan	123	+
2R	6617423	6617923	CG12338_2	135	-
2R	6619571	6620071	CG7220_3	246	+
2R	6626334	6626834	Mat1	1367	-
2R	6669374	6669874	CG33144_2	28182	-
2R	6695443	6695943	wde	2286	-
2R	6697441	6697941	CG7637	232	-
2R	6699815	6700315	CG12341	104	-
2R	6707983	6708483	Prosbeta5	260	+
2R	6708145	6708645	Lsm10	169	-
2R	6711600	6712100	CG12325_2	166	+
2R	6722214	6722714	CG12344	190	-
2R	6725232	6725732	CG7686	628	-
2R	6730532	6731032	CG30015_7	705	-
2R	6747886	6748386	CG30015_5	192	-
2R	6761276	6761776	CG30015	27833	-
2R	6771552	6772052	CG18003	162	+
2R	6774815	6775315	CG30020	232	+
2R	6784390	6784890	CG7712	274	-
2R	6785565	6786065	Rpb5	175	-
2R	6956060	6956560	BG3_unk57	114	+
2R	6993321	6993821	luna	4809	-
2R	7058711	7059211	CG13229	143	-
2R	7061808	7062308	shn_2	3196	+
2R	7086281	7086781	shn_5	12008	+
2R	7092634	7093134	shn_6	2222	+
2R	7107544	7108044	Syx6	207	+
2R	7110876	7111376	CG7737	8424	+
2R	7170476	7170976	CG9062	582	-
2R	7172419	7172919	CG13220_2	216	+
2R	7176277	7176777	fbl6	526	-
2R	7177601	7178101	CG18335	292	-
2R	7179679	7180179	dare	125	-
2R	7180824	7181324	CG18336_2	171	-
2R	7184025	7184525	CG42336	716	-
2R	7191500	7192000	CG7741_2	116	+
2R	7194033	7194533	Fpps	694	-
2R	7195884	7196384	CG7745	339	+
2R	7244155	7244655	tRNA:SeC	1122	-
2R	7245681	7246181	CG12384	303	-
2R	7246668	7247168	ix	160	-
2R	7248711	7249211	san	311	+
2R	7249905	7250405	Gr47b	429	+
2R	7254715	7255215	CG13204	4360	+
2R	7257668	7258168	Tapdelta_2	7064	-
2R	7270619	7271119	Sod3	699	-
2R	7275284	7275784	CG30022	252	-
2R	7282358	7282858	tRNA:CR30257	673	+
2R	7283937	7284437	sprt	591	-
2R	7316150	7316650	Drip	245	-
2R	7324248	7324748	CG7777	214	+
2R	7340194	7340694	E(Pc)_3	519	+
2R	7340774	7341274	E(Pc)_4	356	+
2R	7363713	7364213	inv_2	503	+
2R	7414388	7414888	en_2	524	-
2R	7479631	7480131	tou	781	-
2R	7491441	7491941	tou_4	2083	-
2R	7502550	7503050	tou_2	408	-
2R	7505528	7506028	Egm	375	-
2R	7519020	7519520	CG9005	865	-
2R	7527446	7527946	CG9005_2	171	-
2R	7532734	7533234	CG9003_2	124	-
2R	7535019	7535519	CG9003_6	7719	-
2R	7538121	7538621	CG9003	358	-
2R	7538944	7539444	tRNA:CR30254	433	-
2R	7539862	7540362	CG34228	239	+
2R	7540654	7541154	tRNA:M2:48Ba	189	+
2R	7553773	7554273	Tret1-1	1986	+
2R	7565859	7566359	Roc2	245	-
2R	7577368	7577868	wal	302	-
2R	7600268	7600768	pyr	2285	+
2R	7678371	7678871	ths_2	489	+
2R	7713350	7713850	CG13192	157	+
2R	7726049	7726549	Sobp_2	1236	-
2R	7730745	7731245	S2P	165	-
2R	7733329	7733829	Sln	138	+
2R	7740622	7741122	Mtor	460	+
2R	7749315	7749815	CG34230	202	+
2R	7772090	7772590	CG13185	274	-
2R	7777484	7777984	ERp60	1269	-
2R	7780127	7780627	Ef1alpha48D_3	3367	+
2R	7787522	7788022	Zip48C	824	+
2R	7790423	7790923	MCPH1	601	-
2R	7855355	7855855	PI31_2	132	-
2R	7858691	7859191	CG8290	624	+
2R	7869461	7869961	CG33145	164	-
2R	7871898	7872398	RnrS	658	-
2R	7875292	7875792	rho-7	374	-
2R	7877136	7877636	CG8298	260	+
2R	7906351	7906851	otk	30836	-
2R	7911777	7912277	CG8964	3776	-
2R	7915990	7916490	pds5	552	+
2R	7921951	7922451	CG8321	2073	+
2R	7922216	7922716	CG8321_2	3393	+
2R	7925303	7925803	128up	466	+
2R	7927046	7927546	RpIII128	220	+
2R	7931370	7931870	BG3_unk58	2031	-
2R	7932617	7933117	Drep-1	1296	+
2R	8026792	8027292	CG18343_2	726	+
2R	8028636	8029136	CG8378	288	+
2R	8033715	8034215	Hen1	1447	+
2R	8037111	8037611	CG8878_3	266	-
2R	8037562	8038062	CG8878	395	-
2R	8049503	8050003	Prp8	1818	-
2R	8052244	8052744	CG34232_3	10261	-
2R	8054993	8055493	Oda	359	-
2R	8056736	8057236	SmD3	484	+
2R	8057790	8058290	Oda_3	258	-
2R	8060769	8061269	Oda.2	1990	-
2R	8062807	8063307	Cct5	600	+
2R	8063101	8063601	Cct5_2	1067	+
2R	8066407	8066907	CG8860	322	-
2R	8067019	8067519	CR45264	116	+
2R	8068498	8068998	wash	143	+
2R	8070644	8071144	CG13175_CG33964	192	+
2R	8085359	8085859	CG8858	416	-
2R	8087320	8087820	RpS11	733	-
2R	8147403	8147903	Cam_CR43900	3641	+
2R	8202122	8202622	CG30046	15782	+
2R	8212620	8213120	CG8841_2	168	-
2R	8214365	8214865	garz	1069	+
2R	8223321	8223821	CG8490	107	+
2R	8224423	8224923	tRNA:H:48F	140	+
2R	8225802	8226302	Den1	2294	+
2R	8231122	8231622	CG8839	3087	-
2R	8232988	8233488	ana3	368	+
2R	8311566	8312066	CG8520_2	575	+
2R	8313597	8314097	CG8525_2	303	+
2R	8314366	8314866	CG13154	227	-
2R	8317604	8318104	Nup54	152	-
2R	8322341	8322841	CG8830_2	120	-
2R	8325350	8325850	Dyb	10363	+
2R	8341195	8341695	Lac	4340	+
2R	8354657	8355157	dgt5_2	130	-
2R	8356656	8357156	CG8545	199	+
2R	8359920	8360420	CG8550	340	+
2R	8362429	8362929	Dh44-R2	2399	+
2R	8373883	8374383	CG34234	137	-
2R	8391213	8391713	fdl_2	128	-
2R	8393838	8394338	fdl	1706	-
2R	8397120	8397620	vis	135	-
2R	8401567	8402067	achi	130	-
2R	8403380	8403880	CG13151	328	+
2R	8405417	8405917	CG8818	318	-
2R	8417058	8417558	fra	6961	+
2R	8460073	8460573	ClC-b	1375	+
2R	8475657	8476157	Sin3A_7	775	-
2R	8477244	8477744	CR30055	213	+
2R	8477820	8478320	CG30055_BG3_new	1109	+
2R	8479422	8479922	Sin3A	1395	-
2R	8481609	8482109	Amph	3746	+
2R	8500745	8501245	Galphaq_CG45086	352	+
2R	8503792	8504292	Galphaq_6	182	+
2R	8511784	8512284	CG30054_2	112	+
2R	8518786	8519286	muskelin_2	1114	-
2R	8521594	8522094	spt4	1308	+
2R	8522646	8523146	CG33671_CG33672	954	-
2R	8524676	8525176	Iswi	132	+
2R	8540810	8541310	ZnT49B	128	+
2R	8543959	8544459	CG8646	194	+
2R	8549089	8549589	nemy_6	234	-
2R	8552304	8552804	nemy_2	151	-
2R	8556724	8557224	nemy	585	-
2R	8566098	8566598	CG42708	795	-
2R	8572684	8573184	CG8771	101	-
2R	8579195	8579695	CG8768	103	-
2R	8593177	8593677	CG42663	1748	+
2R	8639441	8639941	mos	130	-
2R	8641682	8642182	Taz_3	219	-
2R	8642919	8643419	Taz	304	-
2R	8644034	8644534	ox	387	-
2R	8644439	8644939	mRpL18	267	+
2R	8645635	8646135	Dgkepsilon_2	289	+
2R	8647341	8647841	Nacalpha_2	2060	-
2R	8755928	8756428	CG17574	125	-
2R	8758254	8758754	bic	630	+
2R	8763337	8763837	CG3814_2	752	-
2R	8765311	8765811	Nmda1_9	396	-
2R	8766161	8766661	Nmda1_5	176	-
2R	8768289	8768789	Aats-asp_24	498	+
2R	8803999	8804499	NAT1	892	+
2R	8805863	8806363	NAT1_3	411	+
2R	8811909	8812409	CG13319	256	+
2R	8812572	8813072	sug	162	+
2R	8816865	8817365	sug_2	138	+
2R	8820550	8821050	CG17019	335	-
2R	8823040	8823540	CG13322	332	-
2R	8824896	8825396	Sans	224	+
2R	8832852	8833352	Mdr49	2101	-
2R	8838798	8839298	CG44250_CG44251	298	-
2R	8867163	8867663	Psc_3	6316	-
2R	8867499	8867999	Psc	21963	-
2R	8884506	8885006	Su(z)2	6443	+
2R	8885128	8885628	Su(z)2_3	1934	+
2R	9021147	9021647	Cap-G	510	+
2R	9039182	9039682	Ack-like	352	-
2R	9044802	9045302	TppII_3	2050	-
2R	9046671	9047171	CG34439	331	+
2R	9048068	9048568	Nrk	156	+
2R	9054537	9055037	GLaz	922	-
2R	9056503	9057003	Spt-I	1123	+
2R	9059406	9059906	AGBE	1838	+
2R	9063400	9063900	CG33137	114	+
2R	9071617	9072117	CG17724	252	-
2R	9084842	9085342	Kdm4B	2397	-
2R	9086855	9087355	Aats-val	258	+
2R	9091842	9092342	lat_2	126	-
2R	9105752	9106252	CG4630	664	-
2R	9106756	9107256	CG4646	143	-
2R	9108843	9109343	Fsn_2	111	-
2R	9110438	9110938	Dp	298	+
2R	9111596	9112096	Dp_2	310	+
2R	9113327	9113827	Dp_3	541	+
2R	9116739	9117239	Pex13	137	-
2R	9121551	9122051	CG4670_2	1529	-
2R	9182432	9182932	Dh31-R	1338	-
2R	9221980	9222480	BG3_unk60	120	+
2R	9223790	9224290	BG3_unk61	6197	-
2R	9231270	9231770	BG3_unk62	2672	-
2R	9317320	9317820	tRNA:L3:49Fa	356	-
2R	9325556	9326056	CG42321	201	-
2R	9335905	9336405	cnn_3	5062	-
2R	9336980	9337480	cnn	111	-
2R	9338070	9338570	cbs_BG3_new	254	+
2R	9338591	9339091	cbs	311	+
2R	9369734	9370234	arr	2256	-
2R	9381367	9381867	bbc	301	-
2R	9388798	9389298	drk_3	772	-
2R	9389346	9389846	drk	417	-
2R	9390410	9390910	mars_BG3_new	243	+
2R	9390934	9391434	mars_4	557	+
2R	9394435	9394935	mip120	398	+
2R	9395285	9395785	mip120_EfTuM_BG3_new	510	+
2R	9395562	9396062	EfTuM	351	+
2R	9397623	9398123	mip120_2	260	+
2R	9433517	9434017	CG6145_2	178	-
2R	9437955	9438455	CG33156_4	118	-
2R	9438934	9439434	CG33156_2	232	-
2R	9442082	9442582	Roe1	208	+
2R	9443954	9444454	link	235	+
2R	9444560	9445060	snoRNA:2R:9445410	432	-
2R	9466041	9466541	CR44366	371	+
2R	9479844	9480344	CG6191_CG45088	9002	-
2R	9481649	9482149	CG6197	158	+
2R	9484682	9485182	S-Lap5	134	+
2R	9511049	9511549	fas	426	+
2R	9711058	9711558	fl(2)d	129	-
2R	9728058	9728558	CG6357	11796	+
2R	9732760	9733260	Syngr	337	-
2R	9740836	9741336	CG6543	7541	-
2R	9742283	9742783	CG6553	254	-
2R	9745194	9745694	tum	311	-
2R	9746957	9747457	Uba3	203	+
2R	9748435	9748935	CG16935_2	106	-
2R	9750002	9750502	CG13344	188	+
[truncated: 5,389 more rows]
