# Supplementary material for: Drosophila TDP-43 RNA-Binding Protein Facilitates Association of Sister Chromatid Cohesion Proteins with Genes, Enhancers and Polycomb Response Elements
Source: PLoS Genet. 2016 Sep 23;12(9):e1006331. doi: 10.1371/journal.pgen.1006331 (PMC5035082; doi:10.1371/journal.pgen.1006331)
Supplement: S4 File — (TXT) [file pgen.1006331.s017.txt]

2L	430332	430832		-Infinity	+
2L	480032	480532		-Infinity	+
2L	481047	481547		-Infinity	+
2L	484512	485012		-Infinity	+
2L	485492	485992		-Infinity	+
2L	490077	490577		-Infinity	+
2L	1424647	1425147		-Infinity	+
2L	1426187	1426687		-Infinity	+
2L	1426887	1427387		-Infinity	+
2L	1989337	1989837		-Infinity	+
2L	2194647	2195147		-Infinity	+
2L	2804662	2805162		-Infinity	+
2L	3011057	3011557		-Infinity	+
2L	3011757	3012257		-Infinity	+
2L	4331782	4332282		-Infinity	+
2L	4332552	4333052		-Infinity	+
2L	4361357	4361857		-Infinity	+
2L	4810652	4811152		-Infinity	+
2L	6787522	6788022		-Infinity	+
2L	6788082	6788582		-Infinity	+
2L	7188587	7189087		-Infinity	+
2L	7579887	7580387		-Infinity	+
2L	7598437	7598937		-Infinity	+
2L	9122407	9122907		-Infinity	+
2L	9448362	9448862		-Infinity	+
2L	9449097	9449597		-Infinity	+
2L	9568202	9568702		-Infinity	+
2L	9780792	9781292		-Infinity	+
2L	11182507	11183007		-Infinity	+
2L	11184502	11185002		-Infinity	+
2L	11607827	11608327		-Infinity	+
2L	12004552	12005052		-Infinity	+
2L	12005427	12005927		-Infinity	+
2L	12006302	12006802		-Infinity	+
2L	12007212	12007712		-Infinity	+
2L	12010782	12011282		-Infinity	+
2L	12011832	12012332		-Infinity	+
2L	12013582	12014082		-Infinity	+
2L	12823832	12824332		-Infinity	+
2L	13071002	13071502		-Infinity	+
2L	13071632	13072132		-Infinity	+
2L	13074677	13075177		-Infinity	+
2L	13090742	13091242		-Infinity	+
2L	13091337	13091837		-Infinity	+
2L	14020552	14021052		-Infinity	+
2L	14021532	14022032		-Infinity	+
2L	14022302	14022802		-Infinity	+
2L	14023002	14023502		-Infinity	+
2L	14023947	14024447		-Infinity	+
2L	14234542	14235042		-Infinity	+
2L	14236432	14236932		-Infinity	+
2L	14511777	14512277		-Infinity	+
2L	14513177	14513677		-Infinity	+
2L	14528297	14528797		-Infinity	+
2L	14528892	14529392		-Infinity	+
2L	14529522	14530022		-Infinity	+
2L	14555457	14555957		-Infinity	+
2L	14560427	14560927		-Infinity	+
2L	14569492	14569992		-Infinity	+
2L	16533202	16533702		-Infinity	+
2L	16534182	16534682		-Infinity	+
2L	16536527	16537027		-Infinity	+
2L	17267257	17267757		-Infinity	+
2L	17429692	17430192		-Infinity	+
2L	17430252	17430752		-Infinity	+
2L	17430882	17431382		-Infinity	+
2L	18944142	18944642		-Infinity	+
2L	19363547	19364047		-Infinity	+
2L	19398792	19399292		-Infinity	+
2L	20935957	20936457		-Infinity	+
2L	20944637	20945137		-Infinity	+
2L	20961367	20961867		-Infinity	+
2R	3377817	3378317		-Infinity	+
2R	3380407	3380907		-Infinity	+
2R	3418242	3418742		-Infinity	+
2R	4124402	4124902		-Infinity	+
2R	4129057	4129557		-Infinity	+
2R	4129932	4130432		-Infinity	+
2R	4532432	4532932		-Infinity	+
2R	4534882	4535382		-Infinity	+
2R	4536037	4536537		-Infinity	+
2R	5330327	5330827		-Infinity	+
2R	5332182	5332682		-Infinity	+
2R	5439457	5439957		-Infinity	+
2R	5452652	5453152		-Infinity	+
2R	5749207	5749707		-Infinity	+
2R	5963687	5964187		-Infinity	+
2R	6043452	6043952		-Infinity	+
2R	6047337	6047837		-Infinity	+
2R	6098472	6098972		-Infinity	+
2R	6158392	6158892		-Infinity	+
2R	6305462	6305962		-Infinity	+
2R	6308717	6309217		-Infinity	+
2R	6310607	6311107		-Infinity	+
2R	6435942	6436442		-Infinity	+
2R	7252037	7252537		-Infinity	+
2R	8844747	8845247		-Infinity	+
2R	8846357	8846857		-Infinity	+
2R	8846952	8847452		-Infinity	+
2R	8847477	8847977		-Infinity	+
2R	8872047	8872547		-Infinity	+
2R	8873062	8873562		-Infinity	+
2R	8919542	8920042		-Infinity	+
2R	8920277	8920777		-Infinity	+
2R	9019922	9020422		-Infinity	+
2R	10194767	10195267		-Infinity	+
2R	10405362	10405862		-Infinity	+
2R	10405817	10406317		-Infinity	+
2R	10933932	10934432		-Infinity	+
2R	10934527	10935027		-Infinity	+
2R	11133012	11133512		-Infinity	+
2R	11134202	11134702		-Infinity	+
2R	11135637	11136137		-Infinity	+
2R	11370942	11371442		-Infinity	+
2R	12006577	12007077		-Infinity	+
2R	12319127	12319627		-Infinity	+
2R	12459057	12459557		-Infinity	+
2R	12699857	12700357		-Infinity	+
2R	12807587	12808087		-Infinity	+
2R	12985912	12986412		-Infinity	+
2R	14244897	14245397		-Infinity	+
2R	14416117	14416617		-Infinity	+
2R	14549397	14549897		-Infinity	+
2R	14694647	14695147		-Infinity	+
2R	15759977	15760477		-Infinity	+
2R	15793997	15794497		-Infinity	+
2R	16013797	16014297		-Infinity	+
2R	16014322	16014822		-Infinity	+
2R	16046347	16046847		-Infinity	+
2R	16048797	16049297		-Infinity	+
2R	16049497	16049997		-Infinity	+
2R	16081207	16081707		-Infinity	+
2R	16083167	16083667		-Infinity	+
2R	16083832	16084332		-Infinity	+
2R	16084532	16085032		-Infinity	+
2R	16825482	16825982		-Infinity	+
2R	16826077	16826577		-Infinity	+
2R	16827057	16827557		-Infinity	+
2R	16827407	16827907		-Infinity	+
2R	16915257	16915757		-Infinity	+
2R	16915992	16916492		-Infinity	+
2R	16917252	16917752		-Infinity	+
2R	16926422	16926922		-Infinity	+
2R	17495522	17496022		-Infinity	+
2R	17745632	17746132		-Infinity	+
2R	18289742	18290242		-Infinity	+
2R	18290897	18291397		-Infinity	+
2R	18553012	18553512		-Infinity	+
2R	18564282	18564782		-Infinity	+
2R	18568307	18568807		-Infinity	+
2R	19316187	19316687		-Infinity	+
2R	19599617	19600117		-Infinity	+
2R	19600212	19600712		-Infinity	+
2R	19600772	19601272		-Infinity	+
3L	40277	40777		-Infinity	+
3L	41607	42107		-Infinity	+
3L	73422	73922		-Infinity	+
3L	73947	74447		-Infinity	+
3L	128337	128837		-Infinity	+
3L	624147	624647		-Infinity	+
3L	626737	627237		-Infinity	+
3L	647037	647537		-Infinity	+
3L	647597	648097		-Infinity	+
3L	702162	702662		-Infinity	+
3L	703037	703537		-Infinity	+
3L	724737	725237		-Infinity	+
3L	728097	728597		-Infinity	+
3L	746577	747077		-Infinity	+
3L	748502	749002		-Infinity	+
3L	766562	767062		-Infinity	+
3L	774367	774867		-Infinity	+
3L	780317	780817		-Infinity	+
3L	807967	808467		-Infinity	+
3L	813567	814067		-Infinity	+
3L	816507	817007		-Infinity	+
3L	820007	820507		-Infinity	+
3L	821022	821522		-Infinity	+
3L	822107	822607		-Infinity	+
3L	823647	824147		-Infinity	+
3L	1366882	1367382		-Infinity	+
3L	1378397	1378897		-Infinity	+
3L	1379587	1380087		-Infinity	+
3L	3244737	3245237		-Infinity	+
3L	3245437	3245937		-Infinity	+
3L	3246382	3246882		-Infinity	+
3L	3384247	3384747		-Infinity	+
3L	3385122	3385622		-Infinity	+
3L	3386382	3386882		-Infinity	+
3L	3394607	3395107		-Infinity	+
3L	3395517	3396017		-Infinity	+
3L	3399542	3400042		-Infinity	+
3L	3400627	3401127		-Infinity	+
3L	3418197	3418697		-Infinity	+
3L	3420157	3420657		-Infinity	+
3L	4239437	4239937		-Infinity	+
3L	4853897	4854397		-Infinity	+
3L	5349182	5349682		-Infinity	+
3L	5546722	5547222		-Infinity	+
3L	5632962	5633462		-Infinity	+
3L	5833582	5834082		-Infinity	+
3L	5981947	5982447		-Infinity	+
3L	6255927	6256427		-Infinity	+
3L	6256872	6257372		-Infinity	+
3L	6827372	6827872		-Infinity	+
3L	6827932	6828432		-Infinity	+
3L	8655317	8655817		-Infinity	+
3L	8660882	8661382		-Infinity	+
3L	8661407	8661907		-Infinity	+
3L	8674252	8674752		-Infinity	+
3L	8681707	8682207		-Infinity	+
3L	8684717	8685217		-Infinity	+
3L	8685452	8685952		-Infinity	+
3L	8697912	8698412		-Infinity	+
3L	9372992	9373492		-Infinity	+
3L	9376562	9377062		-Infinity	+
3L	10731377	10731877		-Infinity	+
3L	10732322	10732822		-Infinity	+
3L	10768932	10769432		-Infinity	+
3L	10770192	10770692		-Infinity	+
3L	10770927	10771427		-Infinity	+
3L	10774322	10774822		-Infinity	+
3L	10830952	10831452		-Infinity	+
3L	10841977	10842477		-Infinity	+
3L	10842852	10843352		-Infinity	+
3L	10843237	10843737		-Infinity	+
3L	10845477	10845977		-Infinity	+
3L	10848487	10848987		-Infinity	+
3L	10849642	10850142		-Infinity	+
3L	10935987	10936487		-Infinity	+
3L	10936547	10937047		-Infinity	+
3L	11116937	11117437		-Infinity	+
3L	11239227	11239727		-Infinity	+
3L	11240487	11240987		-Infinity	+
3L	11276992	11277492		-Infinity	+
3L	11278707	11279207		-Infinity	+
3L	11312762	11313262		-Infinity	+
3L	11316612	11317112		-Infinity	+
3L	11317312	11317812		-Infinity	+
3L	11342582	11343082		-Infinity	+
3L	11358087	11358587		-Infinity	+
3L	11361237	11361737		-Infinity	+
3L	11362777	11363277		-Infinity	+
3L	11366487	11366987		-Infinity	+
3L	11374117	11374617		-Infinity	+
3L	11374887	11375387		-Infinity	+
3L	11375307	11375807		-Infinity	+
3L	11375902	11376402		-Infinity	+
3L	12092422	12092922		-Infinity	+
3L	12092982	12093482		-Infinity	+
3L	12094172	12094672		-Infinity	+
3L	12102012	12102512		-Infinity	+
3L	12104112	12104612		-Infinity	+
3L	14265187	14265687		-Infinity	+
3L	14265747	14266247		-Infinity	+
3L	14488067	14488567		-Infinity	+
3L	14494892	14495392		-Infinity	+
3L	14545642	14546142		-Infinity	+
3L	14602447	14602947		-Infinity	+
3L	14603217	14603717		-Infinity	+
3L	14606402	14606902		-Infinity	+
3L	14970577	14971077		-Infinity	+
3L	14971487	14971987		-Infinity	+
3L	15142637	15143137		-Infinity	+
3L	15204937	15205437		-Infinity	+
3L	15218447	15218947		-Infinity	+
3L	15223207	15223707		-Infinity	+
3L	15224152	15224652		-Infinity	+
3L	15227337	15227837		-Infinity	+
3L	15525432	15525932		-Infinity	+
3L	15527567	15528067		-Infinity	+
3L	15722272	15722772		-Infinity	+
3L	15755487	15755987		-Infinity	+
3L	16043992	16044492		-Infinity	+
3L	16167052	16167552		-Infinity	+
3L	16168312	16168812		-Infinity	+
3L	16171532	16172032		-Infinity	+
3L	16201737	16202237		-Infinity	+
3L	16205272	16205772		-Infinity	+
3L	16206427	16206927		-Infinity	+
3L	16207897	16208397		-Infinity	+
3L	16208597	16209097		-Infinity	+
3L	16755577	16756077		-Infinity	+
3L	17569782	17570282		-Infinity	+
3L	17850202	17850702		-Infinity	+
3L	17919362	17919862		-Infinity	+
3L	18056247	18056747		-Infinity	+
3L	18070807	18071307		-Infinity	+
3L	18071332	18071832		-Infinity	+
3L	18072102	18072602		-Infinity	+
3L	18179132	18179632		-Infinity	+
3L	18180532	18181032		-Infinity	+
3L	18183787	18184287		-Infinity	+
3L	18188162	18188662		-Infinity	+
3L	18232297	18232797		-Infinity	+
3L	18233557	18234057		-Infinity	+
3L	18234327	18234827		-Infinity	+
3L	18236777	18237277		-Infinity	+
3L	18395292	18395792		-Infinity	+
3L	18395887	18396387		-Infinity	+
3L	18807102	18807602		-Infinity	+
3L	18883892	18884392		-Infinity	+
3L	19081992	19082492		-Infinity	+
3L	19084512	19085012		-Infinity	+
3L	19286182	19286682		-Infinity	+
3L	19854267	19854767		-Infinity	+
3L	20396172	20396672		-Infinity	+
3L	20396907	20397407		-Infinity	+
3L	20501487	20501987		-Infinity	+
3L	20533897	20534397		-Infinity	+
3L	20943432	20943932		-Infinity	+
3L	21476937	21477437		-Infinity	+
3L	21988007	21988507		-Infinity	+
3L	22413887	22414387		-Infinity	+
3L	22844562	22845062		-Infinity	+
3L	22902312	22902812		-Infinity	+
3R	91626	92126		-Infinity	+
3R	356646	357146		-Infinity	+
3R	807201	807701		-Infinity	+
3R	819206	819706		-Infinity	+
3R	849831	850331		-Infinity	+
3R	851091	851591		-Infinity	+
3R	859001	859501		-Infinity	+
3R	867191	867691		-Infinity	+
3R	871111	871611		-Infinity	+
3R	878811	879311		-Infinity	+
3R	886231	886731		-Infinity	+
3R	913496	913996		-Infinity	+
3R	922771	923271		-Infinity	+
3R	937681	938181		-Infinity	+
3R	938486	938986		-Infinity	+
3R	2914586	2915086		-Infinity	+
3R	2915916	2916416		-Infinity	+
3R	4636901	4637401		-Infinity	+
3R	5166906	5167406		-Infinity	+
3R	5359126	5359626		-Infinity	+
3R	5694216	5694716		-Infinity	+
3R	5699151	5699651		-Infinity	+
3R	5699641	5700141		-Infinity	+
3R	5904846	5905346		-Infinity	+
3R	5906316	5906816		-Infinity	+
3R	5907226	5907726		-Infinity	+
3R	5908451	5908951		-Infinity	+
3R	6039351	6039851		-Infinity	+
3R	6475976	6476476		-Infinity	+
3R	6476396	6476896		-Infinity	+
3R	7023691	7024191		-Infinity	+
3R	7605356	7605856		-Infinity	+
3R	7606021	7606521		-Infinity	+
3R	8196366	8196866		-Infinity	+
3R	9632801	9633301		-Infinity	+
3R	9878151	9878651		-Infinity	+
3R	9881581	9882081		-Infinity	+
3R	10199136	10199636		-Infinity	+
3R	10201586	10202086		-Infinity	+
3R	11809766	11810266		-Infinity	+
3R	11810326	11810826		-Infinity	+
3R	11812846	11813346		-Infinity	+
3R	11818796	11819296		-Infinity	+
3R	11830626	11831126		-Infinity	+
3R	11847741	11848241		-Infinity	+
3R	12031911	12032411		-Infinity	+
3R	12032716	12033216		-Infinity	+
3R	12035761	12036261		-Infinity	+
3R	12047136	12047636		-Infinity	+
3R	12047801	12048301		-Infinity	+
3R	12048956	12049456		-Infinity	+
3R	12054731	12055231		-Infinity	+
3R	12056866	12057366		-Infinity	+
3R	12879226	12879726		-Infinity	+
3R	14295466	14295966		-Infinity	+
3R	14739476	14739976		-Infinity	+
3R	15124756	15125256		-Infinity	+
3R	15125316	15125816		-Infinity	+
3R	15618466	15618966		-Infinity	+
3R	17315966	17316466		-Infinity	+
3R	17664846	17665346		-Infinity	+
3R	17746991	17747491		-Infinity	+
3R	17748601	17749101		-Infinity	+
3R	17759836	17760336		-Infinity	+
3R	17763161	17763661		-Infinity	+
3R	17764421	17764921		-Infinity	+
3R	17766591	17767091		-Infinity	+
3R	17767361	17767861		-Infinity	+
3R	17769671	17770171		-Infinity	+
3R	17771421	17771921		-Infinity	+
3R	19172646	19173146		-Infinity	+
3R	19173101	19173601		-Infinity	+
3R	19548266	19548766		-Infinity	+
3R	20593296	20593796		-Infinity	+
3R	20594311	20594811		-Infinity	+
3R	21579246	21579746		-Infinity	+
3R	21830266	21830766		-Infinity	+
3R	21834081	21834581		-Infinity	+
3R	21845631	21846131		-Infinity	+
3R	21846401	21846901		-Infinity	+
3R	22061266	22061766		-Infinity	+
3R	22255936	22256436		-Infinity	+
3R	22779431	22779931		-Infinity	+
3R	22779851	22780351		-Infinity	+
3R	23071016	23071516		-Infinity	+
3R	25032451	25032951		-Infinity	+
3R	25039346	25039846		-Infinity	+
3R	25081976	25082476		-Infinity	+
3R	25082676	25083176		-Infinity	+
3R	25103116	25103616		-Infinity	+
3R	25103641	25104141		-Infinity	+
3R	25104901	25105401		-Infinity	+
3R	25105531	25106031		-Infinity	+
3R	25106791	25107291		-Infinity	+
3R	25108611	25109111		-Infinity	+
3R	25113091	25113591		-Infinity	+
3R	25116941	25117441		-Infinity	+
3R	26081226	26081726		-Infinity	+
3R	26084271	26084771		-Infinity	+
3R	26087211	26087711		-Infinity	+
3R	26090396	26090896		-Infinity	+
3R	26096731	26097231		-Infinity	+
3R	26098446	26098946		-Infinity	+
3R	26102541	26103041		-Infinity	+
3R	26567236	26567736		-Infinity	+
3R	27116841	27117341		-Infinity	+
3R	27136091	27136591		-Infinity	+
3R	27514826	27515326		-Infinity	+
3R	27523611	27524111		-Infinity	+
3R	27524136	27524636		-Infinity	+
3R	27539046	27539546		-Infinity	+
4	79526	80026		-Infinity	+
4	80541	81041		-Infinity	+
4	422736	423236		-Infinity	+
X	950380	950880		-Infinity	+
X	1170390	1170890		-Infinity	+
X	1171195	1171695		-Infinity	+
X	1180155	1180655		-Infinity	+
X	1718280	1718780		-Infinity	+
X	1841305	1841805		-Infinity	+
X	1842040	1842540		-Infinity	+
X	1904130	1904630		-Infinity	+
X	2188470	2188970		-Infinity	+
X	2189905	2190405		-Infinity	+
X	2190395	2190895		-Infinity	+
X	2191200	2191700		-Infinity	+
X	2192845	2193345		-Infinity	+
X	2195015	2195515		-Infinity	+
X	2195365	2195865		-Infinity	+
X	2197745	2198245		-Infinity	+
X	2199845	2200345		-Infinity	+
X	2200510	2201010		-Infinity	+
X	2211360	2211860		-Infinity	+
X	2217765	2218265		-Infinity	+
X	2220005	2220505		-Infinity	+
X	2230225	2230725		-Infinity	+
X	2873840	2874340		-Infinity	+
X	2878810	2879310		-Infinity	+
X	2949440	2949940		-Infinity	+
X	2953710	2954210		-Infinity	+
X	2963965	2964465		-Infinity	+
X	2967255	2967755		-Infinity	+
X	2988220	2988720		-Infinity	+
X	2990075	2990575		-Infinity	+
X	2991125	2991625		-Infinity	+
X	3237700	3238200		-Infinity	+
X	3301855	3302355		-Infinity	+
X	3302415	3302915		-Infinity	+
X	3321315	3321815		-Infinity	+
X	3326670	3327170		-Infinity	+
X	3327335	3327835		-Infinity	+
X	3327755	3328255		-Infinity	+
X	3330380	3330880		-Infinity	+
X	3333775	3334275		-Infinity	+
X	3345185	3345685		-Infinity	+
X	3566070	3566570		-Infinity	+
X	3567855	3568355		-Infinity	+
X	3570830	3571330		-Infinity	+
X	3571460	3571960		-Infinity	+
X	3572125	3572625		-Infinity	+
X	3573945	3574445		-Infinity	+
X	3575905	3576405		-Infinity	+
X	3576360	3576860		-Infinity	+
X	3581085	3581585		-Infinity	+
X	3904135	3904635		-Infinity	+
X	3906655	3907155		-Infinity	+
X	4285705	4286205		-Infinity	+
X	4287700	4288200		-Infinity	+
X	5780765	5781265		-Infinity	+
X	6226945	6227445		-Infinity	+
X	6434075	6434575		-Infinity	+
X	6755480	6755980		-Infinity	+
X	6756670	6757170		-Infinity	+
X	6891700	6892200		-Infinity	+
X	7185595	7186095		-Infinity	+
X	7187800	7188300		-Infinity	+
X	7193715	7194215		-Infinity	+
X	7194800	7195300		-Infinity	+
X	7195745	7196245		-Infinity	+
X	7200050	7200550		-Infinity	+
X	7431470	7431970		-Infinity	+
X	7434375	7434875		-Infinity	+
X	7437595	7438095		-Infinity	+
X	7498530	7499030		-Infinity	+
X	7599050	7599550		-Infinity	+
X	8700500	8701000		-Infinity	+
X	9029290	9029790		-Infinity	+
X	9033175	9033675		-Infinity	+
X	9478305	9478805		-Infinity	+
X	9479075	9479575		-Infinity	+
X	10496245	10496745		-Infinity	+
X	10786990	10787490		-Infinity	+
X	11321160	11321660		-Infinity	+
X	11609805	11610305		-Infinity	+
X	12646330	12646830		-Infinity	+
X	12647835	12648335		-Infinity	+
X	12649585	12650085		-Infinity	+
X	12650320	12650820		-Infinity	+
X	13196670	13197170		-Infinity	+
X	13197860	13198360		-Infinity	+
X	14375190	14375690		-Infinity	+
X	14644165	14644665		-Infinity	+
X	14915240	14915740		-Infinity	+
X	16226550	16227050		-Infinity	+
X	16708850	16709350		-Infinity	+
X	18251720	18252220		-Infinity	+
X	18260050	18260550		-Infinity	+
X	19192520	19193020		-Infinity	+
