# Supplementary material for: Drosophila TDP-43 RNA-Binding Protein Facilitates Association of Sister Chromatid Cohesion Proteins with Genes, Enhancers and Polycomb Response Elements
Source: PLoS Genet. 2016 Sep 23;12(9):e1006331. doi: 10.1371/journal.pgen.1006331 (PMC5035082; doi:10.1371/journal.pgen.1006331)
Supplement: S5 File — (TXT) [file pgen.1006331.s018.txt]

2L	5537	6037		-Infinity	+
2L	594622	595122		-Infinity	+
2L	1644272	1644772		-Infinity	+
2L	1649732	1650232		-Infinity	+
2L	1669577	1670077		-Infinity	+
2L	1947932	1948432		-Infinity	+
2L	1970402	1970902		-Infinity	+
2L	1972607	1973107		-Infinity	+
2L	2450777	2451277		-Infinity	+
2L	3534097	3534597		-Infinity	+
2L	3539312	3539812		-Infinity	+
2L	3539872	3540372		-Infinity	+
2L	3662267	3662767		-Infinity	+
2L	3835132	3835632		-Infinity	+
2L	3836427	3836927		-Infinity	+
2L	4811422	4811922		-Infinity	+
2L	5403482	5403982		-Infinity	+
2L	5421542	5422042		-Infinity	+
2L	5461127	5461627		-Infinity	+
2L	6833512	6834012		-Infinity	+
2L	7282422	7282922		-Infinity	+
2L	8825152	8825652		-Infinity	+
2L	9607997	9608497		-Infinity	+
2L	11358452	11358952		-Infinity	+
2L	11445497	11445997		-Infinity	+
2L	11445987	11446487		-Infinity	+
2L	12586882	12587382		-Infinity	+
2L	12617997	12618497		-Infinity	+
2L	12655692	12656192		-Infinity	+
2L	12678197	12678697		-Infinity	+
2L	14410172	14410672		-Infinity	+
2L	14490357	14490857		-Infinity	+
2L	16485672	16486172		-Infinity	+
2L	16485812	16486312		-Infinity	+
2L	18795917	18796417		-Infinity	+
2L	19462877	19463377		-Infinity	+
2L	19463752	19464252		-Infinity	+
2L	20770337	20770837		-Infinity	+
2L	20783042	20783542		-Infinity	+
2L	21794542	21795042		-Infinity	+
2L	21846727	21847227		-Infinity	+
2L	21883442	21883942		-Infinity	+
2L	21899227	21899727		-Infinity	+
2L	22024317	22024817		-Infinity	+
2R	1602792	1603292		-Infinity	+
2R	1614237	1614737		-Infinity	+
2R	3906282	3906782		-Infinity	+
2R	3918287	3918787		-Infinity	+
2R	4160067	4160567		-Infinity	+
2R	4521547	4522047		-Infinity	+
2R	4527147	4527647		-Infinity	+
2R	7356827	7357327		-Infinity	+
2R	7415592	7416092		-Infinity	+
2R	7416887	7417387		-Infinity	+
2R	8771772	8772272		-Infinity	+
2R	8791792	8792292		-Infinity	+
2R	8843277	8843777		-Infinity	+
2R	8878382	8878882		-Infinity	+
2R	8879117	8879617		-Infinity	+
2R	8900397	8900897		-Infinity	+
2R	8903022	8903522		-Infinity	+
2R	8922482	8922982		-Infinity	+
2R	8922727	8923227		-Infinity	+
2R	8926157	8926657		-Infinity	+
2R	8929482	8929982		-Infinity	+
2R	10345407	10345907		-Infinity	+
2R	10677942	10678442		-Infinity	+
2R	10686552	10687052		-Infinity	+
2R	10686867	10687367		-Infinity	+
2R	13709817	13710317		-Infinity	+
2R	15141422	15141922		-Infinity	+
2R	15156227	15156727		-Infinity	+
2R	15162807	15163307		-Infinity	+
2R	18129442	18129942		-Infinity	+
2R	18130422	18130922		-Infinity	+
2R	18131087	18131587		-Infinity	+
2R	18158037	18158537		-Infinity	+
2R	18158842	18159342		-Infinity	+
2R	19519782	19520282		-Infinity	+
2R	20226047	20226547		-Infinity	+
2R	20747932	20748432		-Infinity	+
2R	21002907	21003407		-Infinity	+
3L	377887	378387		-Infinity	+
3L	432557	433057		-Infinity	+
3L	673252	673752		-Infinity	+
3L	1102212	1102712		-Infinity	+
3L	1178022	1178522		-Infinity	+
3L	5603597	5604097		-Infinity	+
3L	6782887	6783387		-Infinity	+
3L	6897127	6897627		-Infinity	+
3L	6918897	6919397		-Infinity	+
3L	9012282	9012782		-Infinity	+
3L	10318097	10318597		-Infinity	+
3L	11002102	11002602		-Infinity	+
3L	11003292	11003792		-Infinity	+
3L	12461077	12461577		-Infinity	+
3L	12573357	12573857		-Infinity	+
3L	12602302	12602802		-Infinity	+
3L	12646157	12646657		-Infinity	+
3L	12683642	12684142		-Infinity	+
3L	14170792	14171292		-Infinity	+
3L	14571962	14572462		-Infinity	+
3L	14592542	14593042		-Infinity	+
3L	20614677	20615177		-Infinity	+
3L	20688492	20688992		-Infinity	+
3L	21469482	21469982		-Infinity	+
3L	21472632	21473132		-Infinity	+
3L	21577772	21578272		-Infinity	+
3L	21801107	21801607		-Infinity	+
3L	21801562	21802062		-Infinity	+
3R	660936	661436		-Infinity	+
3R	678086	678586		-Infinity	+
3R	2617121	2617621		-Infinity	+
3R	2674276	2674776		-Infinity	+
3R	2718796	2719296		-Infinity	+
3R	2737836	2738336		-Infinity	+
3R	2738396	2738896		-Infinity	+
3R	2756106	2756606		-Infinity	+
3R	2826351	2826851		-Infinity	+
3R	2862891	2863391		-Infinity	+
3R	3135331	3135831		-Infinity	+
3R	3788396	3788896		-Infinity	+
3R	3789096	3789596		-Infinity	+
3R	3792596	3793096		-Infinity	+
3R	4007076	4007576		-Infinity	+
3R	4016491	4016991		-Infinity	+
3R	4150716	4151216		-Infinity	+
3R	4159431	4159931		-Infinity	+
3R	4159991	4160491		-Infinity	+
3R	6442411	6442911		-Infinity	+
3R	6447801	6448301		-Infinity	+
3R	6490676	6491176		-Infinity	+
3R	7197991	7198491		-Infinity	+
3R	8070016	8070516		-Infinity	+
3R	8084541	8085041		-Infinity	+
3R	8104631	8105131		-Infinity	+
3R	8106416	8106916		-Infinity	+
3R	8889786	8890286		-Infinity	+
3R	9700701	9701201		-Infinity	+
3R	9702766	9703266		-Infinity	+
3R	12229346	12229846		-Infinity	+
3R	12528491	12528991		-Infinity	+
3R	12589636	12590136		-Infinity	+
3R	12694951	12695451		-Infinity	+
3R	12708111	12708611		-Infinity	+
3R	12744651	12745151		-Infinity	+
3R	12759946	12760446		-Infinity	+
3R	12774226	12774726		-Infinity	+
3R	12795156	12795656		-Infinity	+
3R	13888871	13889371		-Infinity	+
3R	13947321	13947821		-Infinity	+
3R	14057956	14058456		-Infinity	+
3R	17259861	17260361		-Infinity	+
3R	17272006	17272506		-Infinity	+
3R	18967476	18967976		-Infinity	+
3R	21822356	21822856		-Infinity	+
3R	21831876	21832376		-Infinity	+
3R	21834921	21835421		-Infinity	+
3R	21836251	21836751		-Infinity	+
3R	24372841	24373341		-Infinity	+
3R	26738036	26738536		-Infinity	+
4	445171	445671		-Infinity	+
4	522101	522601		-Infinity	+
4	523221	523721		-Infinity	+
4	525636	526136		-Infinity	+
4	528996	529496		-Infinity	+
4	540126	540626		-Infinity	+
4	1009966	1010466		-Infinity	+
X	440605	441105		-Infinity	+
X	2017495	2017995		-Infinity	+
X	2018230	2018730		-Infinity	+
X	2019560	2020060		-Infinity	+
X	2031985	2032485		-Infinity	+
X	4305340	4305840		-Infinity	+
X	4318990	4319490		-Infinity	+
X	4320705	4321205		-Infinity	+
X	4511210	4511710		-Infinity	+
X	5454495	5454995		-Infinity	+
X	5487850	5488350		-Infinity	+
X	7088715	7089215		-Infinity	+
X	7090010	7090510		-Infinity	+
X	8518815	8519315		-Infinity	+
X	8544785	8545285		-Infinity	+
X	9178040	9178540		-Infinity	+
X	9587750	9588250		-Infinity	+
X	13888865	13889365		-Infinity	+
X	13931915	13932415		-Infinity	+
X	16041645	16042145		-Infinity	+
X	16042975	16043475		-Infinity	+
X	16110980	16111480		-Infinity	+
X	17662110	17662610		-Infinity	+
X	17683425	17683925		-Infinity	+
X	18137340	18137840		-Infinity	+
X	18176330	18176830		-Infinity	+
X	18206500	18207000		-Infinity	+
