# Supplementary material for: Drosophila TDP-43 RNA-Binding Protein Facilitates Association of Sister Chromatid Cohesion Proteins with Genes, Enhancers and Polycomb Response Elements
Source: PLoS Genet. 2016 Sep 23;12(9):e1006331. doi: 10.1371/journal.pgen.1006331 (PMC5035082; doi:10.1371/journal.pgen.1006331)
Supplement: S6 File — (TXT) [file pgen.1006331.s019.txt]

2L	26921	27421	random_1	880	-
2L	38935	39435	random_2	261	+
2L	66174	66674	random_3	7295	-
2L	87115	87615	random_4	137	-
2L	89188	89688	random_5	145	-
2L	101360	101860	random_6	412	+
2L	105931	106431	random_7	552	+
2L	114938	115438	random_8	957	+
2L	126358	126858	random_9	196	-
2L	128648	129148	random_10	234	-
2L	158230	158730	random_11	116	-
2L	169919	170419	random_12	552	-
2L	194395	194895	random_13	240	-
2L	206471	206971	random_14	126	-
2L	228307	228807	random_15	333	+
2L	238969	239469	random_16	6076	-
2L	253300	253800	random_17	107	+
2L	256533	257033	random_18	260	-
2L	258749	259249	random_19	1801	-
2L	275218	275718	random_20	142	-
2L	294747	295247	random_21	192	-
2L	311219	311719	random_22	178	+
2L	333175	333675	random_23	157	-
2L	345624	346124	random_24	265	-
2L	425432	425932	random_25	2273	+
2L	430728	431228	random_26	4819	-
2L	456649	457149	random_27	631	-
2L	471546	472046	random_28	10045	-
2L	531143	531643	random_29	4081	-
2L	536227	536727	random_30	250	+
2L	540388	540888	random_31	139	+
2L	543633	544133	random_32	312	-
2L	558631	559131	random_33	862	-
2L	606368	606868	random_34	239	+
2L	606913	607413	random_35	139	+
2L	634940	635440	random_36	117	+
2L	658939	659439	random_37	138	-
2L	679685	680185	random_38	175	+
2L	750874	751374	random_39	138	+
2L	753910	754410	random_40	152	+
2L	772655	773155	random_41	953	+
2L	785116	785616	random_42	13911	-
2L	799355	799855	random_43	175	+
2L	807910	808410	random_44	423	-
2L	819914	820414	random_45	536	-
2L	912561	913061	random_46	526	-
2L	917215	917715	random_47	308	+
2L	931073	931573	random_48	121	+
2L	962506	963006	random_49	247	+
2L	976490	976990	random_50	127	+
2L	1021022	1021522	random_51	373	-
2L	1034346	1034846	random_52	256	-
2L	1039096	1039596	random_53	8789	+
2L	1088905	1089405	random_54	1143	-
2L	1119999	1120499	random_55	421	+
2L	1126873	1127373	random_56	384	-
2L	1129568	1130068	random_57	574	-
2L	1183410	1183910	random_58	2474	+
2L	1214612	1215112	random_59	323	+
2L	1231467	1231967	random_60	101	-
2L	1244432	1244932	random_61	115	-
2L	1282973	1283473	random_62	160	+
2L	1306076	1306576	random_63	12980	+
2L	1323937	1324437	random_64	201	+
2L	1337441	1337941	random_65	8956	-
2L	1348215	1348715	random_66	3862	-
2L	1374437	1374937	random_67	208	+
2L	1377750	1378250	random_68	708	-
2L	1397160	1397660	random_69	634	+
2L	1407664	1408164	random_70	115	-
2L	1410426	1410926	random_71	451	+
2L	1412689	1413189	random_72	546	-
2L	1416781	1417281	random_73	165	+
2L	1439020	1439520	random_74	286	+
2L	1440363	1440863	random_75	3332	-
2L	1447975	1448475	random_76	375	-
2L	1479785	1480285	random_77	1627	-
2L	1516581	1517081	random_78	460	-
2L	1539281	1539781	random_79	641	+
2L	1544628	1545128	random_80	155	+
2L	1643001	1643501	random_81	169	-
2L	1659342	1659842	random_82	192	+
2L	1663809	1664309	random_83	278	+
2L	1675109	1675609	random_84	125	+
2L	1695328	1695828	random_85	296	-
2L	1701499	1701999	random_86	3565	-
2L	1739031	1739531	random_87	121	+
2L	1777146	1777646	random_88	454	-
2L	1791798	1792298	random_89	197	+
2L	1810026	1810526	random_90	493	+
2L	1836245	1836745	random_91	305	+
2L	1842823	1843323	random_92	474	-
2L	1847313	1847813	random_93	108	-
2L	1865447	1865947	random_94	778	-
2L	1893740	1894240	random_95	165	-
2L	1902270	1902770	random_96	248	+
2L	1905684	1906184	random_97	143	+
2L	1928566	1929066	random_98	431	-
2L	1948646	1949146	random_99	213	-
2L	1951538	1952038	random_100	117	-
2L	1967152	1967652	random_101	2826	-
2L	2013353	2013853	random_102	327	-
2L	2015444	2015944	random_103	555	+
2L	2017043	2017543	random_104	175	-
2L	2052522	2053022	random_105	221	+
2L	2060503	2061003	random_106	296	-
2L	2060843	2061343	random_107	2859	-
2L	2093735	2094235	random_108	185	+
2L	2106970	2107470	random_109	118	-
2L	2135518	2136018	random_110	985	-
2L	2137398	2137898	random_111	3330	-
2L	2141163	2141663	random_112	606	+
2L	2177662	2178162	random_113	160	-
2L	2178197	2178697	random_114	858	+
2L	2194660	2195160	random_115	225	-
2L	2249882	2250382	random_116	279	+
2L	2261109	2261609	random_117	4672	-
2L	2265054	2265554	random_118	43756	+
2L	2266841	2267341	random_119	337	+
2L	2273841	2274341	random_120	2868	-
2L	2281041	2281541	random_121	5726	+
2L	2336505	2337005	random_122	512	-
2L	2361225	2361725	random_123	216	+
2L	2402878	2403378	random_124	1256	-
2L	2411930	2412430	random_125	224	+
2L	2431040	2431540	random_126	468	-
2L	2437766	2438266	random_127	138	+
2L	2467726	2468226	random_128	39185	+
2L	2471241	2471741	random_129	338	+
2L	2484241	2484741	random_130	1208	-
2L	2522560	2523060	random_131	327	-
2L	2611006	2611506	random_132	5099	+
2L	2649107	2649607	random_133	1441	+
2L	2649372	2649872	random_134	169	-
2L	2669894	2670394	random_135	1931	-
2L	2691987	2692487	random_136	377	+
2L	2699399	2699899	random_137	2996	-
2L	2723624	2724124	random_138	2474	-
2L	2727344	2727844	random_139	114	-
2L	2749390	2749890	random_140	2201	-
2L	2760693	2761193	random_141	103	+
2L	2769758	2770258	random_142	197	-
2L	2812322	2812822	random_143	493	-
2L	2816820	2817320	random_144	356	-
2L	2823885	2824385	random_145	453	-
2L	2825218	2825718	random_146	241	-
2L	2855938	2856438	random_147	2447	+
2L	2891465	2891965	random_148	243	+
2L	2892141	2892641	random_149	2394	-
2L	2899633	2900133	random_150	756	+
2L	2903167	2903667	random_151	13844	+
2L	2958699	2959199	random_152	385	+
2L	2976872	2977372	random_153	306	+
2L	3021659	3022159	random_154	1189	+
2L	3036947	3037447	random_155	2088	-
2L	3056689	3057189	random_156	12467	+
2L	3059303	3059803	random_157	639	-
2L	3089390	3089890	random_158	107	-
2L	3101337	3101837	random_159	1972	-
2L	3117600	3118100	random_160	8058	-
2L	3122842	3123342	random_161	541	-
2L	3138629	3139129	random_162	139	+
2L	3153754	3154254	random_163	200	+
2L	3172418	3172918	random_164	159	+
2L	3180252	3180752	random_165	165	-
2L	3198737	3199237	random_166	453	+
2L	3218164	3218664	random_167	2286	-
2L	3224805	3225305	random_168	11058	-
2L	3225965	3226465	random_169	547	-
2L	3234511	3235011	random_170	154	+
2L	3256678	3257178	random_171	11802	-
2L	3262819	3263319	random_172	375	+
2L	3263405	3263905	random_173	120	+
2L	3264611	3265111	random_174	168	+
2L	3270361	3270861	random_175	286	+
2L	3273030	3273530	random_176	128	-
2L	3288390	3288890	random_177	279	+
2L	3306185	3306685	random_178	166	-
2L	3308261	3308761	random_179	344	+
2L	3334143	3334643	random_180	604	-
2L	3334822	3335322	random_181	7019	+
2L	3411881	3412381	random_182	1318	+
2L	3428512	3429012	random_183	806	-
2L	3481444	3481944	random_184	2717	+
2L	3481460	3481960	random_185	3764	+
2L	3482103	3482603	random_186	2194	-
2L	3485827	3486327	random_187	25612	-
2L	3500003	3500503	random_188	4759	-
2L	3526598	3527098	random_189	206	-
2L	3536106	3536606	random_190	211	+
2L	3565551	3566051	random_191	300	-
2L	3604818	3605318	random_192	1038	+
2L	3617183	3617683	random_193	143	+
2L	3634620	3635120	random_194	689	+
2L	3645258	3645758	random_195	121	+
2L	3645505	3646005	random_196	205	+
2L	3689008	3689508	random_197	224	+
2L	3712262	3712762	random_198	430	+
2L	3719018	3719518	random_199	150	+
2L	3749841	3750341	random_200	1319	+
2L	3751133	3751633	random_201	160	+
2L	3760598	3761098	random_202	4073	-
2L	3782154	3782654	random_203	455	+
2L	3788197	3788697	random_204	5616	+
2L	3796289	3796789	random_205	7317	+
2L	3817819	3818319	random_206	450	+
2L	3839566	3840066	random_207	4446	-
2L	3842004	3842504	random_208	5495	-
2L	3863447	3863947	random_209	11034	-
2L	3916074	3916574	random_210	506	-
2L	3927609	3928109	random_211	670	-
2L	3930005	3930505	random_212	161	+
2L	3950652	3951152	random_213	1036	-
2L	3990671	3991171	random_214	193	+
2L	4035619	4036119	random_215	198	+
2L	4056379	4056879	random_216	305	-
2L	4088385	4088885	random_217	252	+
2L	4089656	4090156	random_218	287	-
2L	4093365	4093865	random_219	2508	-
2L	4115404	4115904	random_220	429	+
2L	4124188	4124688	random_221	481	+
2L	4129727	4130227	random_222	136	-
2L	4172896	4173396	random_223	274	-
2L	4179162	4179662	random_224	142	+
2L	4202435	4202935	random_225	2060	-
2L	4207029	4207529	random_226	844	+
2L	4233462	4233962	random_227	674	+
2L	4241082	4241582	random_228	1521	-
2L	4262829	4263329	random_229	1099	+
2L	4285970	4286470	random_230	1335	-
2L	4381064	4381564	random_231	474	+
2L	4384980	4385480	random_232	14574	-
2L	4386412	4386912	random_233	353	-
2L	4395681	4396181	random_234	154	+
2L	4414352	4414852	random_235	1209	-
2L	4435372	4435872	random_236	250	-
2L	4444674	4445174	random_237	1887	+
2L	4452289	4452789	random_238	703	-
2L	4472069	4472569	random_239	168	+
2L	4483449	4483949	random_240	1421	+
2L	4498344	4498844	random_241	699	-
2L	4512322	4512822	random_242	244	-
2L	4524841	4525341	random_243	233	+
2L	4528975	4529475	random_244	129	-
2L	4534625	4535125	random_245	946	-
2L	4536333	4536833	random_246	634	+
2L	4549901	4550401	random_247	2595	-
2L	4580377	4580877	random_248	1264	-
2L	4632644	4633144	random_249	1623	+
2L	4643504	4644004	random_250	114	+
2L	4644334	4644834	random_251	616	+
2L	4682827	4683327	random_252	12734	-
2L	4696555	4697055	random_253	2929	+
2L	4738197	4738697	random_254	431	+
2L	4739620	4740120	random_255	1318	+
2L	4764959	4765459	random_256	142	+
2L	4789464	4789964	random_257	224	+
2L	4790867	4791367	random_258	142	+
2L	4817924	4818424	random_259	151	-
2L	4843651	4844151	random_260	1431	+
2L	4924626	4925126	random_261	2928	-
2L	4926778	4927278	random_262	150	-
2L	4930924	4931424	random_263	1124	+
2L	4937654	4938154	random_264	40773	+
2L	4968836	4969336	random_265	154	+
2L	4972644	4973144	random_266	7603	+
2L	4973662	4974162	random_267	3105	-
2L	4983254	4983754	random_268	102	-
2L	4985557	4986057	random_269	1332	+
2L	4999444	4999944	random_270	282	+
2L	5002558	5003058	random_271	2140	-
2L	5007290	5007790	random_272	2684	+
2L	5014841	5015341	random_273	257	+
2L	5022347	5022847	random_274	2335	-
2L	5024825	5025325	random_275	195	-
2L	5025012	5025512	random_276	1476	-
2L	5040984	5041484	random_277	3872	+
2L	5054490	5054990	random_278	2517	-
2L	5071918	5072418	random_279	2201	-
2L	5072244	5072744	random_280	244	+
2L	5079905	5080405	random_281	672	-
2L	5160229	5160729	random_282	252	+
2L	5196391	5196891	random_283	513	-
2L	5203342	5203842	random_284	614	+
2L	5210890	5211390	random_285	955	+
2L	5216144	5216644	random_286	105	-
2L	5219160	5219660	random_287	116	+
2L	5240365	5240865	random_288	698	-
2L	5276331	5276831	random_289	6197	-
2L	5287982	5288482	random_290	3496	+
2L	5296906	5297406	random_291	632	-
2L	5298447	5298947	random_292	263	-
2L	5301433	5301933	random_293	605	+
2L	5308100	5308600	random_294	610	-
2L	5346056	5346556	random_295	225	-
2L	5357441	5357941	random_296	273	+
2L	5367794	5368294	random_297	522	+
2L	5406466	5406966	random_298	283	+
2L	5483703	5484203	random_299	620	+
2L	5522082	5522582	random_300	3455	-
2L	5527906	5528406	random_301	1061	+
2L	5528204	5528704	random_302	325	+
2L	5561278	5561778	random_303	193	+
2L	5567929	5568429	random_304	109	-
2L	5595736	5596236	random_305	1474	-
2L	5620173	5620673	random_306	171	+
2L	5634193	5634693	random_307	1137	+
2L	5634605	5635105	random_308	383	-
2L	5638346	5638846	random_309	1400	+
2L	5650200	5650700	random_310	157	-
2L	5672357	5672857	random_311	3385	-
2L	5695947	5696447	random_312	530	+
2L	5695967	5696467	random_313	676	-
2L	5696439	5696939	random_314	677	-
2L	5709926	5710426	random_315	3135	+
2L	5714302	5714802	random_316	286	+
2L	5738514	5739014	random_317	192	-
2L	5769476	5769976	random_318	217	-
2L	5803254	5803754	random_319	1289	-
2L	5803785	5804285	random_320	1287	+
2L	5819834	5820334	random_321	5440	+
2L	5876642	5877142	random_322	120	+
2L	5887234	5887734	random_323	383	+
2L	5932806	5933306	random_324	494	-
2L	5944967	5945467	random_325	5900	+
2L	5984231	5984731	random_326	200	+
2L	5989343	5989843	random_327	1268	+
2L	5991397	5991897	random_328	868	-
2L	6012577	6013077	random_329	1580	+
2L	6015894	6016394	random_330	198	+
2L	6037357	6037857	random_331	712	+
2L	6052879	6053379	random_332	545	+
2L	6056108	6056608	random_333	352	+
2L	6066079	6066579	random_334	181	-
2L	6069325	6069825	random_335	145	+
2L	6076399	6076899	random_336	1028	-
2L	6089620	6090120	random_337	2127	-
2L	6089953	6090453	random_338	126	+
2L	6098774	6099274	random_339	201	+
2L	6113486	6113986	random_340	919	-
2L	6124196	6124696	random_341	167	-
2L	6205532	6206032	random_342	162	+
2L	6214991	6215491	random_343	171	-
2L	6226270	6226770	random_344	3592	+
2L	6256764	6257264	random_345	1174	-
2L	6281444	6281944	random_346	123	-
2L	6306220	6306720	random_347	194	+
2L	6308002	6308502	random_348	1074	-
2L	6359194	6359694	random_349	1236	-
2L	6368745	6369245	random_350	591	-
2L	6370376	6370876	random_351	896	+
2L	6392143	6392643	random_352	2669	+
2L	6393808	6394308	random_353	290	-
2L	6400216	6400716	random_354	2021	-
2L	6426779	6427279	random_355	153	+
2L	6452884	6453384	random_356	292	-
2L	6482066	6482566	random_357	1598	-
2L	6514275	6514775	random_358	1078	+
2L	6517496	6517996	random_359	3817	-
2L	6543530	6544030	random_360	1245	-
2L	6544687	6545187	random_361	351	-
2L	6569615	6570115	random_362	207	+
2L	6571804	6572304	random_363	9002	-
2L	6599189	6599689	random_364	922	+
2L	6600229	6600729	random_365	498	-
2L	6620775	6621275	random_366	148	+
2L	6658430	6658930	random_367	546	-
2L	6686739	6687239	random_368	412	+
2L	6703535	6704035	random_369	4197	-
2L	6711853	6712353	random_370	1230	+
2L	6721953	6722453	random_371	164	+
2L	6743953	6744453	random_372	15373	+
2L	6745597	6746097	random_373	664	-
2L	6746043	6746543	random_374	402	-
2L	6784820	6785320	random_375	483	-
2L	6801483	6801983	random_376	239	+
2L	6807992	6808492	random_377	991	+
2L	6810494	6810994	random_378	408	+
2L	6813763	6814263	random_379	1271	-
2L	6859625	6860125	random_380	159	-
2L	6877813	6878313	random_381	124	+
2L	6928854	6929354	random_382	1279	-
2L	6935422	6935922	random_383	4001	+
2L	6945914	6946414	random_384	182	+
2L	6946959	6947459	random_385	153	+
2L	6963172	6963672	random_386	521	+
2L	6980133	6980633	random_387	236	+
2L	7018555	7019055	random_388	1279	-
2L	7054105	7054605	random_389	661	+
2L	7127650	7128150	random_390	5978	+
2L	7176248	7176748	random_391	174	+
2L	7195911	7196411	random_392	3148	-
2L	7210799	7211299	random_393	298	+
2L	7226736	7227236	random_394	708	+
2L	7242805	7243305	random_395	952	+
2L	7263712	7264212	random_396	1837	-
2L	7274998	7275498	random_397	214	+
2L	7275790	7276290	random_398	731	-
2L	7297864	7298364	random_399	138	-
2L	7301148	7301648	random_400	2627	+
2L	7337660	7338160	random_401	151	-
2L	7354470	7354970	random_402	325	-
2L	7356475	7356975	random_403	2925	-
2L	7359198	7359698	random_404	1838	+
2L	7359702	7360202	random_405	858	-
2L	7361542	7362042	random_406	128	+
2L	7377669	7378169	random_407	220	-
2L	7393171	7393671	random_408	192	+
2L	7394741	7395241	random_409	842	-
2L	7394878	7395378	random_410	253	+
2L	7405668	7406168	random_411	283	+
2L	7408693	7409193	random_412	560	-
2L	7410650	7411150	random_413	1141	-
2L	7418646	7419146	random_414	253	+
2L	7425039	7425539	random_415	113	-
2L	7442322	7442822	random_416	12733	-
2L	7480999	7481499	random_417	173	-
2L	7524149	7524649	random_418	1419	+
2L	7542750	7543250	random_419	656	+
2L	7596897	7597397	random_420	109	-
2L	7662848	7663348	random_421	101	+
2L	7669650	7670150	random_422	188	-
2L	7671685	7672185	random_423	4799	+
2L	7720177	7720677	random_424	438	-
2L	7723752	7724252	random_425	214	-
2L	7747273	7747773	random_426	394	-
2L	7758999	7759499	random_427	261	-
2L	7771188	7771688	random_428	215	-
2L	7775039	7775539	random_429	2942	-
2L	7818849	7819349	random_430	212	-
2L	7820696	7821196	random_431	141	+
2L	7866536	7867036	random_432	211	-
2L	7893694	7894194	random_433	947	-
2L	7895628	7896128	random_434	112	+
2L	7918606	7919106	random_435	131	-
2L	7929221	7929721	random_436	293	+
2L	7942822	7943322	random_437	5555	+
2L	7981741	7982241	random_438	211	-
2L	8015522	8016022	random_439	163	-
2L	8038312	8038812	random_440	1540	+
2L	8044276	8044776	random_441	162	-
2L	8078286	8078786	random_442	863	-
2L	8113683	8114183	random_443	305	-
2L	8113844	8114344	random_444	647	+
2L	8126253	8126753	random_445	229	-
2L	8126546	8127046	random_446	239	-
2L	8132828	8133328	random_447	1312	-
2L	8136271	8136771	random_448	202	+
2L	8146127	8146627	random_449	225	-
2L	8165144	8165644	random_450	312	-
2L	8167360	8167860	random_451	526	-
2L	8169567	8170067	random_452	1677	+
2L	8223736	8224236	random_453	30528	-
2L	8236853	8237353	random_454	123	-
2L	8258478	8258978	random_455	1128	+
2L	8273499	8273999	random_456	9389	+
2L	8282459	8282959	random_457	405	+
2L	8311296	8311796	random_458	143	+
2L	8341108	8341608	random_459	380	-
2L	8345273	8345773	random_460	19067	+
2L	8402399	8402899	random_461	306	+
2L	8402573	8403073	random_462	3563	+
2L	8415509	8416009	random_463	250	-
2L	8417916	8418416	random_464	578	-
2L	8422814	8423314	random_465	633	-
2L	8423785	8424285	random_466	2543	-
2L	8451485	8451985	random_467	3446	-
2L	8468019	8468519	random_468	388	-
2L	8501117	8501617	random_469	256	+
2L	8529416	8529916	random_470	775	-
2L	8541128	8541628	random_471	151	+
2L	8553991	8554491	random_472	21295	-
2L	8572464	8572964	random_473	115	+
2L	8621580	8622080	random_474	350	+
2L	8626201	8626701	random_475	6130	-
2L	8647254	8647754	random_476	1194	+
2L	8681509	8682009	random_477	103	-
2L	8686711	8687211	random_478	123	+
2L	8688655	8689155	random_479	1644	-
2L	8747612	8748112	random_480	37491	+
2L	8759615	8760115	random_481	142	-
2L	8762119	8762619	random_482	432	+
2L	8825178	8825678	random_483	231	-
2L	8829681	8830181	random_484	1632	-
2L	8848113	8848613	random_485	8852	+
2L	8880812	8881312	random_486	156	-
2L	8883572	8884072	random_487	493	-
2L	8895635	8896135	random_488	174	+
2L	8896279	8896779	random_489	332	+
2L	8902144	8902644	random_490	22253	+
2L	8916627	8917127	random_491	1246	+
2L	8931667	8932167	random_492	1887	+
2L	8959713	8960213	random_493	165	+
2L	8960640	8961140	random_494	2853	-
2L	8962891	8963391	random_495	104	-
2L	8968090	8968590	random_496	351	-
2L	8979656	8980156	random_497	133	+
2L	8987436	8987936	random_498	236	-
2L	9003702	9004202	random_499	241	-
2L	9004070	9004570	random_500	148	+
2L	9007423	9007923	random_501	227	+
2L	9022464	9022964	random_502	1910	-
2L	9030144	9030644	random_503	535	+
2L	9063259	9063759	random_504	101	-
2L	9071418	9071918	random_505	171	-
2L	9080394	9080894	random_506	362	-
2L	9114101	9114601	random_507	1460	+
2L	9117412	9117912	random_508	152	+
2L	9144759	9145259	random_509	220	+
2L	9172239	9172739	random_510	475	+
2L	9177432	9177932	random_511	254	+
2L	9182642	9183142	random_512	488	+
2L	9187179	9187679	random_513	751	+
2L	9269715	9270215	random_514	987	+
2L	9284279	9284779	random_515	1588	-
2L	9293371	9293871	random_516	375	-
2L	9325510	9326010	random_517	456	+
2L	9331150	9331650	random_518	133	-
2L	9340060	9340560	random_519	317	+
2L	9351074	9351574	random_520	683	-
2L	9362886	9363386	random_521	2903	-
2L	9371451	9371951	random_522	229	-
2L	9375851	9376351	random_523	1783	-
2L	9384270	9384770	random_524	396	+
2L	9426625	9427125	random_525	704	+
2L	9428533	9429033	random_526	1021	+
2L	9453963	9454463	random_527	569	+
2L	9477781	9478281	random_528	195	-
2L	9480349	9480849	random_529	218	-
2L	9484571	9485071	random_530	103	-
2L	9507603	9508103	random_531	297	+
2L	9520840	9521340	random_532	549	-
2L	9565213	9565713	random_533	1253	-
2L	9579299	9579799	random_534	2200	-
2L	9579728	9580228	random_535	181	+
2L	9585827	9586327	random_536	140	-
2L	9603634	9604134	random_537	487	-
2L	9610906	9611406	random_538	295	+
2L	9686305	9686805	random_539	176	+
2L	9694267	9694767	random_540	346	-
2L	9694859	9695359	random_541	163	+
2L	9702825	9703325	random_542	114	-
2L	9744851	9745351	random_543	188	-
2L	9748007	9748507	random_544	1292	-
2L	9771188	9771688	random_545	760	+
2L	9776519	9777019	random_546	4434	-
2L	9787171	9787671	random_547	207	-
2L	9796748	9797248	random_548	331	-
2L	9822112	9822612	random_549	4191	-
2L	9827076	9827576	random_550	418	+
2L	9859091	9859591	random_551	2753	+
2L	9881246	9881746	random_552	243	+
2L	9888888	9889388	random_553	611	+
2L	9892205	9892705	random_554	129	-
2L	9894224	9894724	random_555	759	-
2L	9897754	9898254	random_556	347	+
2L	9917689	9918189	random_557	520	+
2L	9919364	9919864	random_558	15871	-
2L	9922719	9923219	random_559	678	+
2L	9941051	9941551	random_560	2097	+
2L	9972631	9973131	random_561	1801	+
2L	10001610	10002110	random_562	1291	-
2L	10028239	10028739	random_563	127	-
2L	10100914	10101414	random_564	3612	-
2L	10103508	10104008	random_565	527	-
2L	10104955	10105455	random_566	191	-
2L	10127723	10128223	random_567	281	+
2L	10135831	10136331	random_568	205	-
2L	10144188	10144688	random_569	427	+
2L	10166826	10167326	random_570	11263	+
2L	10190373	10190873	random_571	2103	+
2L	10221422	10221922	random_572	2230	-
2L	10290943	10291443	random_573	2253	-
2L	10291914	10292414	random_574	218	+
2L	10302999	10303499	random_575	942	-
2L	10335191	10335691	random_576	139	+
2L	10383821	10384321	random_577	113	+
2L	10406479	10406979	random_578	2742	-
2L	10406668	10407168	random_579	276	+
2L	10413742	10414242	random_580	1339	-
2L	10424296	10424796	random_581	8158	+
2L	10428627	10429127	random_582	851	-
2L	10452668	10453168	random_583	4464	+
2L	10454154	10454654	random_584	311	-
2L	10469197	10469697	random_585	518	-
2L	10469319	10469819	random_586	372	+
2L	10471638	10472138	random_587	9024	-
2L	10472309	10472809	random_588	191	+
2L	10502104	10502604	random_589	4290	+
2L	10518586	10519086	random_590	335	-
2L	10520427	10520927	random_591	630	-
2L	10536792	10537292	random_592	2769	+
2L	10547396	10547896	random_593	297	-
2L	10602275	10602775	random_594	4520	+
2L	10605653	10606153	random_595	285	-
2L	10630486	10630986	random_596	433	-
2L	10649481	10649981	random_597	236	-
2L	10671535	10672035	random_598	324	+
2L	10698234	10698734	random_599	200	+
2L	10725824	10726324	random_600	212	-
2L	10728579	10729079	random_601	1113	+
2L	10731486	10731986	random_602	32575	-
2L	10767243	10767743	random_603	911	+
2L	10770237	10770737	random_604	2086	-
2L	10903529	10904029	random_605	246	+
2L	10903656	10904156	random_606	227	-
2L	10907543	10908043	random_607	200	-
2L	10907764	10908264	random_608	218	-
2L	10924151	10924651	random_609	884	+
2L	10940384	10940884	random_610	1999	-
2L	10946441	10946941	random_611	749	-
2L	10955491	10955991	random_612	11536	+
2L	10971675	10972175	random_613	168	+
2L	11005444	11005944	random_614	1453	-
2L	11014642	11015142	random_615	154	-
2L	11043435	11043935	random_616	423	+
2L	11052491	11052991	random_617	188	+
2L	11054125	11054625	random_618	1188	-
2L	11064639	11065139	random_619	15545	-
2L	11111652	11112152	random_620	2177	+
2L	11124583	11125083	random_621	203	-
2L	11131796	11132296	random_622	182	+
2L	11190401	11190901	random_623	113	-
2L	11232652	11233152	random_624	289	+
2L	11241121	11241621	random_625	3480	+
2L	11250098	11250598	random_626	5709	-
2L	11260946	11261446	random_627	260	+
2L	11273237	11273737	random_628	4268	-
2L	11276208	11276708	random_629	143	-
2L	11304197	11304697	random_630	1450	+
2L	11319636	11320136	random_631	1621	+
2L	11343195	11343695	random_632	4362	+
2L	11366489	11366989	random_633	1387	-
2L	11381438	11381938	random_634	1510	-
2L	11381449	11381949	random_635	22010	+
2L	11385165	11385665	random_636	367	+
2L	11391536	11392036	random_637	1817	-
2L	11392399	11392899	random_638	742	+
2L	11414224	11414724	random_639	1704	+
2L	11420114	11420614	random_640	252	-
2L	11421455	11421955	random_641	375	+
2L	11426920	11427420	random_642	19363	-
2L	11427916	11428416	random_643	1053	-
2L	11428433	11428933	random_644	486	-
2L	11444146	11444646	random_645	303	+
2L	11467087	11467587	random_646	351	+
2L	11477623	11478123	random_647	1652	+
2L	11493035	11493535	random_648	396	+
2L	11496212	11496712	random_649	120	+
2L	11529539	11530039	random_650	259	+
2L	11551085	11551585	random_651	216	+
2L	11576295	11576795	random_652	6792	+
2L	11604015	11604515	random_653	497	+
2L	11632948	11633448	random_654	578	+
2L	11695392	11695892	random_655	430	+
2L	11715750	11716250	random_656	299	-
2L	11736931	11737431	random_657	195	-
2L	11765627	11766127	random_658	252	-
2L	11771607	11772107	random_659	152	+
2L	11778329	11778829	random_660	163	+
2L	11789747	11790247	random_661	553	+
2L	11790062	11790562	random_662	373	+
2L	11791265	11791765	random_663	416	-
2L	11824415	11824915	random_664	235	+
2L	11827296	11827796	random_665	185	+
2L	11858087	11858587	random_666	291	+
2L	11862382	11862882	random_667	1901	+
2L	11877520	11878020	random_668	266	+
2L	11967079	11967579	random_669	2709	+
2L	11969802	11970302	random_670	254	-
2L	11978540	11979040	random_671	655	+
2L	11979699	11980199	random_672	177	-
2L	11993546	11994046	random_673	216	-
2L	12020042	12020542	random_674	157	-
2L	12048778	12049278	random_675	794	-
2L	12060620	12061120	random_676	280	-
2L	12072623	12073123	random_677	2665	+
2L	12083148	12083648	random_678	1088	+
2L	12085578	12086078	random_679	161	-
2L	12106136	12106636	random_680	758	-
2L	12137645	12138145	random_681	3230	+
2L	12142439	12142939	random_682	402	-
2L	12142669	12143169	random_683	174	+
2L	12150003	12150503	random_684	132	-
2L	12164009	12164509	random_685	335	-
2L	12183579	12184079	random_686	622	-
2L	12184607	12185107	random_687	130	-
2L	12197782	12198282	random_688	247	-
2L	12227638	12228138	random_689	610	+
2L	12244217	12244717	random_690	1784	+
2L	12283832	12284332	random_691	457	+
2L	12295012	12295512	random_692	710	-
2L	12302758	12303258	random_693	481	+
2L	12337114	12337614	random_694	631	+
2L	12337187	12337687	random_695	3548	-
2L	12355201	12355701	random_696	227	-
2L	12394669	12395169	random_697	218	-
2L	12406496	12406996	random_698	724	-
2L	12420705	12421205	random_699	782	+
2L	12464928	12465428	random_700	529	-
2L	12467278	12467778	random_701	15171	-
2L	12478864	12479364	random_702	1207	-
2L	12484645	12485145	random_703	2726	+
2L	12500786	12501286	random_704	2443	+
2L	12509143	12509643	random_705	364	+
2L	12520631	12521131	random_706	467	+
2L	12526248	12526748	random_707	431	+
2L	12578920	12579420	random_708	426	+
2L	12579749	12580249	random_709	132	-
2L	12611172	12611672	random_710	961	-
2L	12645555	12646055	random_711	161	+
2L	12659275	12659775	random_712	1736	-
2L	12673395	12673895	random_713	204	+
2L	12739673	12740173	random_714	188	-
2L	12762672	12763172	random_715	155	+
2L	12798787	12799287	random_716	160	-
2L	12841994	12842494	random_717	4086	+
2L	12849858	12850358	random_718	192	+
2L	12849913	12850413	random_719	153	-
2L	12862737	12863237	random_720	130	-
2L	12863240	12863740	random_721	320	-
2L	12872781	12873281	random_722	229	+
2L	12879183	12879683	random_723	480	+
2L	12895730	12896230	random_724	138	+
2L	12900578	12901078	random_725	128	+
2L	12902629	12903129	random_726	171	-
2L	12917590	12918090	random_727	189	-
2L	12932633	12933133	random_728	817	-
2L	12933834	12934334	random_729	3553	-
2L	12941821	12942321	random_730	1024	-
2L	12965152	12965652	random_731	285	-
2L	12974875	12975375	random_732	719	-
2L	12994275	12994775	random_733	156	-
2L	13002807	13003307	random_734	108	+
2L	13003295	13003795	random_735	514	-
2L	13020595	13021095	random_736	204	-
2L	13021415	13021915	random_737	9448	+
2L	13026898	13027398	random_738	212	-
2L	13027803	13028303	random_739	1377	-
2L	13029391	13029891	random_740	424	+
2L	13039760	13040260	random_741	385	+
2L	13049056	13049556	random_742	1143	-
2L	13067397	13067897	random_743	104	-
2L	13077063	13077563	random_744	821	+
2L	13079392	13079892	random_745	466	+
2L	13104986	13105486	random_746	623	+
2L	13113277	13113777	random_747	243	-
2L	13129208	13129708	random_748	306	+
2L	13137388	13137888	random_749	233	+
2L	13138435	13138935	random_750	272	+
2L	13195784	13196284	random_751	2817	-
2L	13197486	13197986	random_752	305	+
2L	13201545	13202045	random_753	312	+
2L	13201945	13202445	random_754	183	-
2L	13208928	13209428	random_755	295	-
2L	13245068	13245568	random_756	191	+
2L	13248812	13249312	random_757	166	-
2L	13264139	13264639	random_758	545	-
2L	13279494	13279994	random_759	56864	-
2L	13280639	13281139	random_760	113	-
2L	13354265	13354765	random_761	23890	-
2L	13390602	13391102	random_762	13100	+
2L	13418282	13418782	random_763	199	+
2L	13433274	13433774	random_764	11884	+
2L	13444280	13444780	random_765	768	-
2L	13448780	13449280	random_766	254	-
2L	13498062	13498562	random_767	2672	+
2L	13504824	13505324	random_768	572	-
2L	13530069	13530569	random_769	563	+
2L	13536277	13536777	random_770	444	+
2L	13570416	13570916	random_771	153	-
2L	13581592	13582092	random_772	249	+
2L	13593818	13594318	random_773	6467	-
2L	13600938	13601438	random_774	1911	+
2L	13610993	13611493	random_775	3328	-
2L	13615093	13615593	random_776	173	+
2L	13636345	13636845	random_777	268	-
2L	13644245	13644745	random_778	141	+
2L	13650019	13650519	random_779	1143	+
2L	13663463	13663963	random_780	939	+
2L	13668383	13668883	random_781	345	+
2L	13670535	13671035	random_782	223	-
2L	13675555	13676055	random_783	489	+
2L	13678705	13679205	random_784	2104	-
2L	13696158	13696658	random_785	780	+
2L	13725083	13725583	random_786	5918	-
2L	13733251	13733751	random_787	373	+
2L	13750265	13750765	random_788	195	+
2L	13781546	13782046	random_789	621	-
2L	13801316	13801816	random_790	6978	+
2L	13813744	13814244	random_791	204	-
2L	13819043	13819543	random_792	211	+
2L	13829906	13830406	random_793	294	+
2L	13831936	13832436	random_794	127	-
2L	13854854	13855354	random_795	386	-
2L	13894023	13894523	random_796	4348	-
2L	13898876	13899376	random_797	185	-
2L	13912322	13912822	random_798	369	+
2L	13930515	13931015	random_799	2817	-
2L	13943860	13944360	random_800	593	-
2L	13949188	13949688	random_801	578	-
2L	14022888	14023388	random_802	765	-
2L	14026053	14026553	random_803	1880	+
2L	14043914	14044414	random_804	388	-
2L	14054992	14055492	random_805	5192	-
2L	14055215	14055715	random_806	854	-
2L	14065808	14066308	random_807	8574	-
2L	14077543	14078043	random_808	2116	-
2L	14078058	14078558	random_809	1664	-
2L	14079622	14080122	random_810	829	+
2L	14110192	14110692	random_811	102	+
2L	14141855	14142355	random_812	1748	+
2L	14142813	14143313	random_813	907	+
2L	14150277	14150777	random_814	2344	-
2L	14199049	14199549	random_815	1490	+
2L	14203918	14204418	random_816	1664	-
2L	14207971	14208471	random_817	369	-
2L	14240827	14241327	random_818	1143	-
2L	14257553	14258053	random_819	107	-
2L	14286532	14287032	random_820	137	+
2L	14295361	14295861	random_821	374	-
2L	14295696	14296196	random_822	628	-
2L	14309540	14310040	random_823	1204	-
2L	14334958	14335458	random_824	327	-
2L	14371337	14371837	random_825	187	-
2L	14398395	14398895	random_826	1889	+
2L	14414818	14415318	random_827	181	+
2L	14422263	14422763	random_828	240	-
2L	14463912	14464412	random_829	2869	-
2L	14465592	14466092	random_830	115	+
2L	14466263	14466763	random_831	436	-
2L	14471446	14471946	random_832	494	+
2L	14518739	14519239	random_833	591	-
2L	14536840	14537340	random_834	1436	+
2L	14571113	14571613	random_835	182	+
2L	14578238	14578738	random_836	326	+
2L	14582232	14582732	random_837	226	+
2L	14601007	14601507	random_838	621	-
2L	14612932	14613432	random_839	119	+
2L	14615911	14616411	random_840	405	-
2L	14631123	14631623	random_841	135	-
2L	14632296	14632796	random_842	525	-
2L	14641741	14642241	random_843	923	-
2L	14663739	14664239	random_844	170	-
2L	14672481	14672981	random_845	223	-
2L	14688848	14689348	random_846	2797	-
2L	14707172	14707672	random_847	1585	-
2L	14710981	14711481	random_848	212	+
2L	14719371	14719871	random_849	2879	-
2L	14736122	14736622	random_850	646	+
2L	14737688	14738188	random_851	2728	-
2L	14828703	14829203	random_852	323	+
2L	14856665	14857165	random_853	213	-
2L	14858288	14858788	random_854	11655	-
2L	14893970	14894470	random_855	2697	+
2L	14917026	14917526	random_856	5346	-
2L	14934356	14934856	random_857	1328	+
2L	14949076	14949576	random_858	8145	-
2L	14986936	14987436	random_859	195	-
2L	15004939	15005439	random_860	113	-
2L	15007505	15008005	random_861	2199	-
2L	15007621	15008121	random_862	176	+
2L	15008060	15008560	random_863	446	-
2L	15023859	15024359	random_864	465	-
2L	15028530	15029030	random_865	781	-
2L	15075346	15075846	random_866	2797	+
2L	15085816	15086316	random_867	183	+
2L	15088054	15088554	random_868	333	+
2L	15088996	15089496	random_869	150	+
2L	15157012	15157512	random_870	1451	+
2L	15167625	15168125	random_871	458	-
2L	15204890	15205390	random_872	1164	-
2L	15223742	15224242	random_873	6872	+
2L	15229031	15229531	random_874	2262	+
2L	15247920	15248420	random_875	600	+
2L	15282333	15282833	random_876	226	-
2L	15287058	15287558	random_877	3228	-
2L	15293700	15294200	random_878	131	-
2L	15309224	15309724	random_879	101	+
2L	15348467	15348967	random_880	959	-
2L	15379067	15379567	random_881	355	-
2L	15392216	15392716	random_882	2293	+
2L	15411828	15412328	random_883	265	+
2L	15438997	15439497	random_884	19703	+
2L	15446582	15447082	random_885	182	+
2L	15466865	15467365	random_886	511	-
2L	15469785	15470285	random_887	122	+
2L	15480808	15481308	random_888	884	+
2L	15556072	15556572	random_889	349	-
2L	15565473	15565973	random_890	508	+
2L	15584382	15584882	random_891	244	-
2L	15597209	15597709	random_892	133	+
2L	15601329	15601829	random_893	140	+
2L	15603363	15603863	random_894	185	-
2L	15609083	15609583	random_895	1380	+
2L	15637784	15638284	random_896	1434	-
2L	15637841	15638341	random_897	216	+
2L	15650981	15651481	random_898	452	-
2L	15653378	15653878	random_899	307	-
2L	15654258	15654758	random_900	324	-
2L	15685964	15686464	random_901	489	+
2L	15701141	15701641	random_902	841	-
2L	15703496	15703996	random_903	368	+
2L	15706019	15706519	random_904	213	-
2L	15713977	15714477	random_905	2236	-
2L	15760405	15760905	random_906	775	-
2L	15760840	15761340	random_907	1005	+
2L	15762581	15763081	random_908	386	-
2L	15779576	15780076	random_909	3094	-
2L	15787845	15788345	random_910	1279	-
2L	15789430	15789930	random_911	127	+
2L	15789636	15790136	random_912	173	+
2L	15803478	15803978	random_913	208	+
2L	15825474	15825974	random_914	267	+
2L	15869319	15869819	random_915	2725	-
2L	15869635	15870135	random_916	1085	+
2L	15877500	15878000	random_917	609	-
2L	15896328	15896828	random_918	34913	+
2L	15914735	15915235	random_919	300	-
2L	15923173	15923673	random_920	988	-
2L	15946615	15947115	random_921	341	+
2L	15985129	15985629	random_922	12902	-
2L	16011066	16011566	random_923	1347	+
2L	16034161	16034661	random_924	233	-
2L	16045504	16046004	random_925	4453	+
2L	16050318	16050818	random_926	3635	-
2L	16053169	16053669	random_927	1383	-
2L	16053596	16054096	random_928	14448	-
2L	16105518	16106018	random_929	2029	-
2L	16113031	16113531	random_930	173	+
2L	16120224	16120724	random_931	532	+
2L	16156970	16157470	random_932	951	+
2L	16210254	16210754	random_933	112	-
2L	16230161	16230661	random_934	244	+
2L	16280521	16281021	random_935	22905	+
2L	16284777	16285277	random_936	2211	+
2L	16312559	16313059	random_937	767	-
2L	16381222	16381722	random_938	2485	+
2L	16399820	16400320	random_939	516	+
2L	16421950	16422450	random_940	3154	+
2L	16442483	16442983	random_941	285	+
2L	16467360	16467860	random_942	536	+
2L	16471222	16471722	random_943	1191	+
2L	16533938	16534438	random_944	260	+
2L	16623682	16624182	random_945	734	-
2L	16623869	16624369	random_946	6441	-
2L	16640395	16640895	random_947	255	-
2L	16647366	16647866	random_948	2779	+
2L	16713089	16713589	random_949	652	+
2L	16713565	16714065	random_950	136	+
2L	16716802	16717302	random_951	1425	-
2L	16728657	16729157	random_952	309	+
2L	16739250	16739750	random_953	263	+
2L	16744706	16745206	random_954	399	+
2L	16756993	16757493	random_955	912	+
2L	16789393	16789893	random_956	174	-
2L	16833989	16834489	random_957	388	+
2L	16870406	16870906	random_958	4671	+
2L	16873214	16873714	random_959	918	+
2L	16876751	16877251	random_960	231	-
2L	16881817	16882317	random_961	480	-
2L	16942034	16942534	random_962	488	+
2L	17052985	17053485	random_963	510	+
2L	17058727	17059227	random_964	486	+
2L	17059789	17060289	random_965	692	-
2L	17073851	17074351	random_966	1506	-
2L	17076997	17077497	random_967	210	-
2L	17092426	17092926	random_968	123	-
2L	17107342	17107842	random_969	1302	-
2L	17124904	17125404	random_970	222	+
2L	17137121	17137621	random_971	1252	-
2L	17172249	17172749	random_972	392	+
2L	17182288	17182788	random_973	129	+
2L	17182996	17183496	random_974	759	+
2L	17197967	17198467	random_975	1140	-
2L	17235435	17235935	random_976	376	-
2L	17240796	17241296	random_977	33860	-
2L	17261999	17262499	random_978	258	+
2L	17303106	17303606	random_979	368	-
2L	17319673	17320173	random_980	101	-
2L	17342235	17342735	random_981	1296	+
2L	17369224	17369724	random_982	512	+
2L	17376058	17376558	random_983	719	+
2L	17388772	17389272	random_984	285	-
2L	17397114	17397614	random_985	685	-
2L	17399177	17399677	random_986	196	-
2L	17401254	17401754	random_987	699	+
2L	17402859	17403359	random_988	115	-
2L	17428333	17428833	random_989	271	-
2L	17491517	17492017	random_990	2570	-
2L	17515322	17515822	random_991	304	+
2L	17578379	17578879	random_992	1713	+
2L	17580647	17581147	random_993	124	+
2L	17584739	17585239	random_994	560	+
2L	17597304	17597804	random_995	769	-
2L	17597985	17598485	random_996	4360	+
2L	17610331	17610831	random_997	912	+
2L	17612030	17612530	random_998	405	-
2L	17612581	17613081	random_999	339	+
2L	17625877	17626377	random_1000	123	+
2L	17628859	17629359	random_1001	5950	-
2L	17661292	17661792	random_1002	152	+
2L	17678206	17678706	random_1003	266	+
2L	17681687	17682187	random_1004	131	-
2L	17686191	17686691	random_1005	1609	+
2L	17703708	17704208	random_1006	149	+
2L	17705636	17706136	random_1007	102	+
2L	17721050	17721550	random_1008	243	+
2L	17812563	17813063	random_1009	1544	+
2L	17824236	17824736	random_1010	2248	-
2L	17861593	17862093	random_1011	353	-
2L	17862207	17862707	random_1012	245	+
2L	17883141	17883641	random_1013	161	-
2L	17889060	17889560	random_1014	676	+
2L	17974250	17974750	random_1015	1354	-
2L	17977315	17977815	random_1016	790	+
2L	17993068	17993568	random_1017	854	-
2L	17994068	17994568	random_1018	46516	+
2L	17995192	17995692	random_1019	15865	+
2L	18008085	18008585	random_1020	953	+
2L	18013466	18013966	random_1021	1725	+
2L	18036784	18037284	random_1022	2217	-
2L	18049965	18050465	random_1023	660	-
2L	18092352	18092852	random_1024	2211	+
2L	18132364	18132864	random_1025	494	-
2L	18134692	18135192	random_1026	1108	+
2L	18145047	18145547	random_1027	134	-
2L	18166615	18167115	random_1028	10982	-
2L	18171002	18171502	random_1029	287	+
2L	18196571	18197071	random_1030	110	-
2L	18209699	18210199	random_1031	221	-
2L	18210073	18210573	random_1032	747	-
2L	18237308	18237808	random_1033	398	+
2L	18250076	18250576	random_1034	213	-
2L	18260494	18260994	random_1035	255	+
2L	18264975	18265475	random_1036	267	-
2L	18289985	18290485	random_1037	1658	-
2L	18316322	18316822	random_1038	700	-
2L	18344950	18345450	random_1039	180	-
2L	18347164	18347664	random_1040	194	+
2L	18360426	18360926	random_1041	864	-
2L	18380768	18381268	random_1042	352	-
2L	18406554	18407054	random_1043	245	-
2L	18467400	18467900	random_1044	142	+
2L	18480062	18480562	random_1045	167	+
2L	18480466	18480966	random_1046	6319	-
2L	18493973	18494473	random_1047	625	+
2L	18508358	18508858	random_1048	135	+
2L	18524318	18524818	random_1049	281	-
2L	18529071	18529571	random_1050	340	+
2L	18545866	18546366	random_1051	13451	+
2L	18546831	18547331	random_1052	322	+
2L	18564809	18565309	random_1053	167	+
2L	18571180	18571680	random_1054	15815	-
2L	18632916	18633416	random_1055	22798	+
2L	18666826	18667326	random_1056	953	+
2L	18675412	18675912	random_1057	211	+
2L	18704292	18704792	random_1058	617	+
2L	18706343	18706843	random_1059	116	-
2L	18709936	18710436	random_1060	671	-
2L	18710345	18710845	random_1061	1003	-
2L	18720446	18720946	random_1062	255	+
2L	18722130	18722630	random_1063	330	+
2L	18742273	18742773	random_1064	175	-
2L	18804039	18804539	random_1065	864	+
2L	18824882	18825382	random_1066	1028	+
2L	18825915	18826415	random_1067	437	-
2L	18827022	18827522	random_1068	193	-
2L	18831837	18832337	random_1069	670	+
2L	18846885	18847385	random_1070	1360	-
2L	18861559	18862059	random_1071	295	-
2L	18864956	18865456	random_1072	245	+
2L	18914665	18915165	random_1073	112	+
2L	18918129	18918629	random_1074	10961	-
2L	18925712	18926212	random_1075	310	-
2L	18935930	18936430	random_1076	4355	-
2L	18953210	18953710	random_1077	8058	-
2L	18972658	18973158	random_1078	234	-
2L	18996369	18996869	random_1079	1236	-
2L	19017530	19018030	random_1080	760	+
2L	19021513	19022013	random_1081	636	-
2L	19035506	19036006	random_1082	748	+
2L	19040566	19041066	random_1083	1098	+
2L	19053512	19054012	random_1084	3081	-
2L	19075167	19075667	random_1085	365	-
2L	19088362	19088862	random_1086	3296	-
2L	19125452	19125952	random_1087	237	-
2L	19134595	19135095	random_1088	2733	+
2L	19153875	19154375	random_1089	1986	+
2L	19171075	19171575	random_1090	36309	-
2L	19185205	19185705	random_1091	6509	-
2L	19238222	19238722	random_1092	410	+
2L	19254594	19255094	random_1093	596	-
2L	19289783	19290283	random_1094	124	-
2L	19300265	19300765	random_1095	456	-
2L	19313098	19313598	random_1096	398	+
2L	19348330	19348830	random_1097	7793	+
2L	19379757	19380257	random_1098	10065	+
2L	19381007	19381507	random_1099	1174	+
2L	19403242	19403742	random_1100	1435	-
2L	19448203	19448703	random_1101	4722	-
2L	19465770	19466270	random_1102	137	-
2L	19549111	19549611	random_1103	3173	+
2L	19564023	19564523	random_1104	217	+
2L	19598533	19599033	random_1105	655	-
2L	19642098	19642598	random_1106	204	-
2L	19649128	19649628	random_1107	142	+
2L	19702433	19702933	random_1108	14484	+
2L	19720271	19720771	random_1109	339	-
2L	19759670	19760170	random_1110	2039	-
2L	19781067	19781567	random_1111	155	-
2L	19812046	19812546	random_1112	132	-
2L	19812212	19812712	random_1113	236	-
2L	19819961	19820461	random_1114	644	+
2L	19830176	19830676	random_1115	266	-
2L	19835071	19835571	random_1116	2139	-
2L	19854488	19854988	random_1117	609	-
2L	19868458	19868958	random_1118	352	+
2L	19871828	19872328	random_1119	121	+
2L	19878173	19878673	random_1120	178	-
2L	19888585	19889085	random_1121	111	-
2L	19904704	19905204	random_1122	176	-
2L	19906171	19906671	random_1123	313	-
2L	19930093	19930593	random_1124	134	-
2L	19959998	19960498	random_1125	1175	-
2L	19980651	19981151	random_1126	770	-
2L	20009215	20009715	random_1127	273	-
2L	20025014	20025514	random_1128	688	+
2L	20030212	20030712	random_1129	387	+
2L	20044605	20045105	random_1130	284	-
2L	20045503	20046003	random_1131	860	+
2L	20057003	20057503	random_1132	182	-
2L	20115009	20115509	random_1133	2512	-
2L	20194374	20194874	random_1134	112	-
2L	20211723	20212223	random_1135	413	+
2L	20230035	20230535	random_1136	664	-
2L	20239680	20240180	random_1137	6333	-
2L	20243784	20244284	random_1138	1565	+
2L	20265307	20265807	random_1139	396	-
2L	20283083	20283583	random_1140	115	-
2L	20300877	20301377	random_1141	157	+
2L	20333967	20334467	random_1142	279	+
2L	20424073	20424573	random_1143	521	-
2L	20448264	20448764	random_1144	12404	+
2L	20477262	20477762	random_1145	37888	+
2L	20483680	20484180	random_1146	356	-
2L	20489985	20490485	random_1147	800	+
2L	20517139	20517639	random_1148	116	+
2L	20543310	20543810	random_1149	2619	-
2L	20575258	20575758	random_1150	289	+
2L	20575891	20576391	random_1151	354	-
2L	20578706	20579206	random_1152	691	+
2L	20582172	20582672	random_1153	713	+
2L	20599672	20600172	random_1154	754	+
2L	20622189	20622689	random_1155	460	-
2L	20637282	20637782	random_1156	316	-
2L	20647366	20647866	random_1157	1323	+
2L	20673774	20674274	random_1158	298	-
2L	20691376	20691876	random_1159	108	-
2L	20708291	20708791	random_1160	199	-
2L	20732074	20732574	random_1161	668	-
2L	20804641	20805141	random_1162	491	-
2L	20814369	20814869	random_1163	22462	-
2L	20822226	20822726	random_1164	114	+
2L	20851090	20851590	random_1165	122	+
2L	20885642	20886142	random_1166	143	+
2L	20897854	20898354	random_1167	450	+
2L	20952754	20953254	random_1168	284	-
2L	20962770	20963270	random_1169	178	+
2L	20990481	20990981	random_1170	4720	-
2L	21040999	21041499	random_1171	512	-
2L	21056011	21056511	random_1172	1818	-
2L	21105913	21106413	random_1173	641	+
2L	21107639	21108139	random_1174	889	-
2L	21121047	21121547	random_1175	188	+
2L	21158356	21158856	random_1176	254	+
2L	21181717	21182217	random_1177	231	+
2L	21191724	21192224	random_1178	470	+
2L	21250326	21250826	random_1179	119	-
2L	21250701	21251201	random_1180	493	-
2L	21263262	21263762	random_1181	668	-
2L	21271803	21272303	random_1182	125	-
2L	21320584	21321084	random_1183	253	+
2L	21326076	21326576	random_1184	373	-
2L	21331756	21332256	random_1185	10474	-
2L	21364391	21364891	random_1186	397	+
2L	21366546	21367046	random_1187	381	+
2L	21371697	21372197	random_1188	294	-
2L	21380032	21380532	random_1189	1676	+
2L	21389102	21389602	random_1190	958	-
2L	21398161	21398661	random_1191	165	+
2L	21411151	21411651	random_1192	733	-
2L	21416885	21417385	random_1193	183	-
2L	21454561	21455061	random_1194	379	+
2L	21478491	21478991	random_1195	160	+
2L	21492796	21493296	random_1196	162	+
2L	21497924	21498424	random_1197	584	-
2L	21543340	21543840	random_1198	208	-
2L	21556213	21556713	random_1199	222	-
2L	21598436	21598936	random_1200	12609	-
2L	21620669	21621169	random_1201	1360	+
2L	21645479	21645979	random_1202	195	-
2L	21665321	21665821	random_1203	318	-
2L	21677920	21678420	random_1204	107	+
2L	21685495	21685995	random_1205	184	+
2L	21739892	21740392	random_1206	387	+
2L	21748879	21749379	random_1207	137	+
2L	21783154	21783654	random_1208	222	+
2L	21825708	21826208	random_1209	162	-
2L	21826451	21826951	random_1210	209	-
2L	21861206	21861706	random_1211	230	+
2L	21916902	21917402	random_1212	166	-
2L	21923941	21924441	random_1213	5334	+
2L	21924150	21924650	random_1214	527	-
2L	21927440	21927940	random_1215	908	+
2L	21991323	21991823	random_1216	209	+
2L	22008687	22009187	random_1217	126	-
2L	22018900	22019400	random_1218	266	+
2L	22019330	22019830	random_1219	581	-
2L	22033582	22034082	random_1220	262	-
2L	22094030	22094530	random_1221	397	-
2L	22112469	22112969	random_1222	343	+
2L	22113024	22113524	random_1223	5005	+
2L	22123044	22123544	random_1224	666	-
2L	22136228	22136728	random_1225	639	-
2L	22140430	22140930	random_1226	108	-
2L	22149511	22150011	random_1227	236	+
2L	22171472	22171972	random_1228	112	+
2L	22191448	22191948	random_1229	323	-
2L	22202733	22203233	random_1230	1559	+
2L	22206648	22207148	random_1231	507	+
2L	22244713	22245213	random_1232	108	+
2L	22256898	22257398	random_1233	189	+
2L	22259299	22259799	random_1234	230	-
2L	22261049	22261549	random_1235	268	-
2L	22266563	22267063	random_1236	1743	+
2L	22285770	22286270	random_1237	3191	+
2L	22301605	22302105	random_1238	6084	-
2L	22361721	22362221	random_1239	169	+
2L	22380628	22381128	random_1240	109	+
2L	22387015	22387515	random_1241	242	-
2L	22396909	22397409	random_1242	1995	-
2L	22400396	22400896	random_1243	126	-
2L	22436760	22437260	random_1244	148	-
2L	22490048	22490548	random_1245	152	+
2L	22490091	22490591	random_1246	484	+
2L	22530306	22530806	random_1247	262	-
2L	22544733	22545233	random_1248	255	+
2L	22546862	22547362	random_1249	894	-
2L	22565937	22566437	random_1250	172	+
2L	22574119	22574619	random_1251	407	+
2L	22669601	22670101	random_1252	358	+
2L	22675977	22676477	random_1253	138	+
2L	22698455	22698955	random_1254	1957	-
2L	22714906	22715406	random_1255	135	-
2L	22753021	22753521	random_1256	3142	-
2L	22802415	22802915	random_1257	459	+
2L	22837260	22837760	random_1258	321	-
2L	22857464	22857964	random_1259	4109	-
2L	22861695	22862195	random_1260	239	-
2L	22889865	22890365	random_1261	294	+
2L	22903587	22904087	random_1262	366	-
2L	22903691	22904191	random_1263	56090	+
2L	22916877	22917377	random_1264	249	+
2L	22934072	22934572	random_1265	499	-
2L	22936253	22936753	random_1266	8734	+
2L	22954490	22954990	random_1267	8620	+
2L	22965908	22966408	random_1268	126	-
2L	22996933	22997433	random_1269	357	-
2R	27962	28462	random_1270	1642	-
2R	79077	79577	random_1271	7115	-
2R	93467	93967	random_1272	340	+
2R	93822	94322	random_1273	161	+
2R	98774	99274	random_1274	199	-
2R	100062	100562	random_1275	145	-
2R	109552	110052	random_1276	2376	+
2R	113274	113774	random_1277	158	+
2R	128567	129067	random_1278	2536	+
2R	172572	173072	random_1279	9259	+
2R	175319	175819	random_1280	397	-
2R	179697	180197	random_1281	207	+
2R	190676	191176	random_1282	578	+
2R	193137	193637	random_1283	502	-
2R	235891	236391	random_1284	1066	+
2R	237826	238326	random_1285	619	-
2R	261836	262336	random_1286	293	-
2R	345502	346002	random_1287	1421	-
2R	356882	357382	random_1288	19953	+
2R	381742	382242	random_1289	151	-
2R	407874	408374	random_1290	416	-
2R	410161	410661	random_1291	3480	+
2R	420423	420923	random_1292	101	-
2R	422647	423147	random_1293	330	+
2R	439120	439620	random_1294	3486	-
2R	444187	444687	random_1295	35145	-
2R	461345	461845	random_1296	557	+
2R	472854	473354	random_1297	189	+
2R	482083	482583	random_1298	550	+
2R	482422	482922	random_1299	145	-
2R	494609	495109	random_1300	2386	+
2R	504480	504980	random_1301	373	+
2R	513134	513634	random_1302	174	-
2R	542300	542800	random_1303	201	+
2R	548759	549259	random_1304	166	-
2R	589657	590157	random_1305	552	+
2R	631309	631809	random_1306	746	+
2R	654335	654835	random_1307	535	-
2R	663450	663950	random_1308	125	-
2R	679496	679996	random_1309	292	+
2R	687274	687774	random_1310	110	-
2R	699848	700348	random_1311	549	-
2R	702387	702887	random_1312	103	+
2R	741828	742328	random_1313	1332	-
2R	743939	744439	random_1314	361	+
2R	761976	762476	random_1315	862	-
2R	773385	773885	random_1316	149	+
2R	773714	774214	random_1317	1615	-
2R	778008	778508	random_1318	156	-
2R	778781	779281	random_1319	752	+
2R	798631	799131	random_1320	21414	-
2R	801680	802180	random_1321	183	-
2R	805451	805951	random_1322	1318	+
2R	819084	819584	random_1323	1065	-
2R	855918	856418	random_1324	1362	-
2R	866042	866542	random_1325	745	-
2R	874328	874828	random_1326	1529	-
2R	937462	937962	random_1327	216	-
2R	947657	948157	random_1328	118	+
2R	952960	953460	random_1329	694	-
2R	954721	955221	random_1330	2683	-
2R	982408	982908	random_1331	488	+
2R	1009984	1010484	random_1332	713	-
2R	1039904	1040404	random_1333	778	+
2R	1047837	1048337	random_1334	319	-
2R	1048317	1048817	random_1335	215	+
2R	1074232	1074732	random_1336	361	+
2R	1098028	1098528	random_1337	303	-
2R	1135274	1135774	random_1338	7414	-
2R	1163704	1164204	random_1339	1694	+
2R	1177042	1177542	random_1340	336	+
2R	1205998	1206498	random_1341	2516	+
2R	1217316	1217816	random_1342	8206	-
2R	1303266	1303766	random_1343	3035	-
2R	1306369	1306869	random_1344	9625	+
2R	1321088	1321588	random_1345	169	-
2R	1340555	1341055	random_1346	478	+
2R	1349747	1350247	random_1347	20360	+
2R	1356391	1356891	random_1348	977	+
2R	1382024	1382524	random_1349	146	+
2R	1442891	1443391	random_1350	139	+
2R	1452631	1453131	random_1351	6465	+
2R	1469420	1469920	random_1352	697	-
2R	1484522	1485022	random_1353	111	-
2R	1546739	1547239	random_1354	290	-
2R	1566612	1567112	random_1355	3031	+
2R	1572174	1572674	random_1356	659	+
2R	1577695	1578195	random_1357	123	-
2R	1592258	1592758	random_1358	1217	+
2R	1596298	1596798	random_1359	3332	-
2R	1636548	1637048	random_1360	180	-
2R	1643152	1643652	random_1361	244	+
2R	1649724	1650224	random_1362	247	-
2R	1659654	1660154	random_1363	387	-
2R	1663204	1663704	random_1364	238	-
2R	1747305	1747805	random_1365	163	-
2R	1767816	1768316	random_1366	1766	+
2R	1780022	1780522	random_1367	140	+
2R	1822188	1822688	random_1368	193	-
2R	1823227	1823727	random_1369	885	+
2R	1841901	1842401	random_1370	192	-
2R	1847416	1847916	random_1371	548	+
2R	1856328	1856828	random_1372	1280	+
2R	1859291	1859791	random_1373	5303	-
2R	1873707	1874207	random_1374	1446	-
2R	1881921	1882421	random_1375	1095	-
2R	1892334	1892834	random_1376	603	-
2R	1895007	1895507	random_1377	572	+
2R	1897039	1897539	random_1378	170	+
2R	1910228	1910728	random_1379	2086	-
2R	1920441	1920941	random_1380	6240	+
2R	1943204	1943704	random_1381	411	-
2R	1957152	1957652	random_1382	317	+
2R	1961387	1961887	random_1383	144	+
2R	1971753	1972253	random_1384	123	-
2R	1989467	1989967	random_1385	790	-
2R	1993101	1993601	random_1386	1094	-
2R	2018923	2019423	random_1387	178	+
2R	2037050	2037550	random_1388	136	-
2R	2037650	2038150	random_1389	18530	-
2R	2041502	2042002	random_1390	552	-
2R	2045196	2045696	random_1391	29949	-
2R	2073208	2073708	random_1392	121	-
2R	2076799	2077299	random_1393	213	+
2R	2084204	2084704	random_1394	251	+
2R	2109657	2110157	random_1395	351	+
2R	2113143	2113643	random_1396	182	+
2R	2116733	2117233	random_1397	349	-
2R	2122620	2123120	random_1398	109	-
2R	2122927	2123427	random_1399	933	-
2R	2148382	2148882	random_1400	1963	-
2R	2205851	2206351	random_1401	226	-
2R	2244705	2245205	random_1402	1894	+
2R	2251992	2252492	random_1403	653	+
2R	2254095	2254595	random_1404	115	+
2R	2267170	2267670	random_1405	192	+
2R	2283881	2284381	random_1406	4238	-
2R	2301457	2301957	random_1407	506	-
2R	2312722	2313222	random_1408	151	-
2R	2329051	2329551	random_1409	120	+
2R	2346170	2346670	random_1410	116	+
2R	2350928	2351428	random_1411	663	-
2R	2353510	2354010	random_1412	512	+
2R	2358906	2359406	random_1413	109	+
2R	2360055	2360555	random_1414	120	+
2R	2389331	2389831	random_1415	664	+
2R	2441485	2441985	random_1416	103	-
2R	2452682	2453182	random_1417	1636	+
2R	2457009	2457509	random_1418	4593	-
2R	2461500	2462000	random_1419	3513	-
2R	2462723	2463223	random_1420	1929	+
2R	2478595	2479095	random_1421	290	+
2R	2482203	2482703	random_1422	686	+
2R	2484736	2485236	random_1423	207	+
2R	2503848	2504348	random_1424	7625	+
2R	2510809	2511309	random_1425	6648	+
2R	2529001	2529501	random_1426	304	-
2R	2570161	2570661	random_1427	517	+
2R	2574757	2575257	random_1428	4011	+
2R	2575412	2575912	random_1429	757	+
2R	2579339	2579839	random_1430	2115	+
2R	2598999	2599499	random_1431	1653	+
2R	2638213	2638713	random_1432	122	-
2R	2662680	2663180	random_1433	811	-
2R	2694417	2694917	random_1434	35036	-
2R	2700664	2701164	random_1435	637	+
2R	2750302	2750802	random_1436	103	-
2R	2753451	2753951	random_1437	173	+
2R	2801256	2801756	random_1438	371	+
2R	2809540	2810040	random_1439	7548	+
2R	2823673	2824173	random_1440	672	+
2R	2824307	2824807	random_1441	460	-
2R	2827875	2828375	random_1442	141	-
2R	2913180	2913680	random_1443	2232	+
2R	2918077	2918577	random_1444	194	+
2R	2954726	2955226	random_1445	533	-
2R	2956420	2956920	random_1446	221	-
2R	2958072	2958572	random_1447	389	-
2R	2962384	2962884	random_1448	618	-
2R	2983517	2984017	random_1449	1141	+
2R	2984564	2985064	random_1450	397	+
2R	3020229	3020729	random_1451	460	+
2R	3026086	3026586	random_1452	10361	+
2R	3039251	3039751	random_1453	402	-
2R	3052702	3053202	random_1454	9459	+
2R	3088836	3089336	random_1455	1731	-
2R	3091898	3092398	random_1456	176	-
2R	3092812	3093312	random_1457	1630	+
2R	3102822	3103322	random_1458	1183	+
2R	3118855	3119355	random_1459	107	-
2R	3119965	3120465	random_1460	2684	-
2R	3148635	3149135	random_1461	1251	-
2R	3165191	3165691	random_1462	4409	+
2R	3188477	3188977	random_1463	10434	-
2R	3203727	3204227	random_1464	106	-
2R	3213548	3214048	random_1465	591	+
2R	3220430	3220930	random_1466	207	+
2R	3225278	3225778	random_1467	280	-
2R	3253783	3254283	random_1468	5279	+
2R	3270469	3270969	random_1469	362	-
2R	3303052	3303552	random_1470	4614	+
2R	3304669	3305169	random_1471	1993	+
2R	3330099	3330599	random_1472	117	-
2R	3366339	3366839	random_1473	155	+
2R	3368792	3369292	random_1474	1576	+
2R	3374155	3374655	random_1475	2659	-
2R	3405078	3405578	random_1476	481	-
2R	3409431	3409931	random_1477	348	-
2R	3453002	3453502	random_1478	202	-
2R	3474769	3475269	random_1479	693	+
2R	3494606	3495106	random_1480	5671	-
2R	3514816	3515316	random_1481	115	-
2R	3524274	3524774	random_1482	841	-
2R	3556574	3557074	random_1483	349	+
2R	3558929	3559429	random_1484	1748	-
2R	3577729	3578229	random_1485	301	-
2R	3577826	3578326	random_1486	5711	+
2R	3598946	3599446	random_1487	381	-
2R	3623385	3623885	random_1488	300	+
2R	3627295	3627795	random_1489	351	+
2R	3633085	3633585	random_1490	201	-
2R	3641901	3642401	random_1491	572	-
2R	3655008	3655508	random_1492	2491	-
2R	3679156	3679656	random_1493	430	+
2R	3683404	3683904	random_1494	1432	-
2R	3694079	3694579	random_1495	263	-
2R	3715049	3715549	random_1496	153	+
2R	3726366	3726866	random_1497	1590	-
2R	3752209	3752709	random_1498	870	+
2R	3771586	3772086	random_1499	2399	-
2R	3777459	3777959	random_1500	534	+
2R	3802686	3803186	random_1501	887	+
2R	3810723	3811223	random_1502	842	-
2R	3820650	3821150	random_1503	638	-
2R	3823917	3824417	random_1504	261	-
2R	3830414	3830914	random_1505	227	+
2R	3842942	3843442	random_1506	7206	-
2R	3847044	3847544	random_1507	304	+
2R	3865962	3866462	random_1508	522	+
2R	3898890	3899390	random_1509	228	-
2R	3920378	3920878	random_1510	117	+
2R	3958914	3959414	random_1511	589	+
2R	3968392	3968892	random_1512	179	+
2R	3983773	3984273	random_1513	165	-
2R	3995655	3996155	random_1514	693	-
2R	4046611	4047111	random_1515	122	+
2R	4060389	4060889	random_1516	5997	+
2R	4088428	4088928	random_1517	1523	+
2R	4107440	4107940	random_1518	363	+
2R	4130784	4131284	random_1519	1249	-
2R	4181204	4181704	random_1520	959	-
2R	4216215	4216715	random_1521	624	-
2R	4246592	4247092	random_1522	3066	-
2R	4249121	4249621	random_1523	334	-
2R	4253979	4254479	random_1524	1113	-
2R	4263406	4263906	random_1525	466	-
2R	4284425	4284925	random_1526	195	+
2R	4293585	4294085	random_1527	239	-
2R	4300031	4300531	random_1528	196	-
2R	4303425	4303925	random_1529	2260	-
2R	4308420	4308920	random_1530	162	+
2R	4316520	4317020	random_1531	656	+
2R	4325511	4326011	random_1532	164	+
2R	4326858	4327358	random_1533	591	-
2R	4333055	4333555	random_1534	6846	-
2R	4346011	4346511	random_1535	192	-
2R	4361484	4361984	random_1536	1266	-
2R	4393310	4393810	random_1537	142	-
2R	4400237	4400737	random_1538	532	-
2R	4403780	4404280	random_1539	410	-
2R	4409282	4409782	random_1540	490	-
2R	4422096	4422596	random_1541	243	+
2R	4422148	4422648	random_1542	858	-
2R	4431672	4432172	random_1543	1046	+
2R	4454614	4455114	random_1544	1745	-
2R	4475593	4476093	random_1545	390	+
2R	4521335	4521835	random_1546	318	-
2R	4550978	4551478	random_1547	118	-
2R	4558193	4558693	random_1548	104	+
2R	4584452	4584952	random_1549	283	+
2R	4587218	4587718	random_1550	385	-
2R	4621520	4622020	random_1551	130	-
2R	4633533	4634033	random_1552	280	+
2R	4634735	4635235	random_1553	208	+
2R	4641701	4642201	random_1554	467	-
2R	4645162	4645662	random_1555	338	+
2R	4647097	4647597	random_1556	583	-
2R	4648504	4649004	random_1557	349	+
2R	4654700	4655200	random_1558	189	-
2R	4710477	4710977	random_1559	304	-
2R	4721057	4721557	random_1560	488	+
2R	4726938	4727438	random_1561	1021	-
2R	4728720	4729220	random_1562	2911	-
2R	4765899	4766399	random_1563	587	+
2R	4767295	4767795	random_1564	1299	-
2R	4780756	4781256	random_1565	261	+
2R	4785044	4785544	random_1566	461	-
2R	4808612	4809112	random_1567	331	-
2R	4817470	4817970	random_1568	1789	-
2R	4826678	4827178	random_1569	2130	-
2R	4829307	4829807	random_1570	1556	-
2R	4845101	4845601	random_1571	411	+
2R	4847252	4847752	random_1572	408	-
2R	4853507	4854007	random_1573	2892	+
2R	4890117	4890617	random_1574	3586	+
2R	4904058	4904558	random_1575	173	-
2R	4909194	4909694	random_1576	212	+
2R	4919333	4919833	random_1577	320	-
2R	4928446	4928946	random_1578	8796	+
2R	4941511	4942011	random_1579	936	-
2R	4962868	4963368	random_1580	114	-
2R	4964510	4965010	random_1581	399	+
2R	4970888	4971388	random_1582	3762	+
2R	4975097	4975597	random_1583	284	-
2R	4988264	4988764	random_1584	115	-
2R	4994563	4995063	random_1585	348	-
2R	4995640	4996140	random_1586	208	+
2R	5007438	5007938	random_1587	580	-
2R	5007528	5008028	random_1588	866	+
2R	5008127	5008627	random_1589	124	+
2R	5047452	5047952	random_1590	2340	+
2R	5056873	5057373	random_1591	295	-
2R	5071579	5072079	random_1592	1376	+
2R	5077903	5078403	random_1593	192	+
2R	5079425	5079925	random_1594	178	-
2R	5088607	5089107	random_1595	106	-
2R	5117462	5117962	random_1596	805	-
2R	5132183	5132683	random_1597	151	+
2R	5136644	5137144	random_1598	319	-
2R	5141064	5141564	random_1599	310	+
2R	5150744	5151244	random_1600	385	-
2R	5154817	5155317	random_1601	474	+
2R	5190584	5191084	random_1602	124	-
2R	5212373	5212873	random_1603	442	+
2R	5220202	5220702	random_1604	1942	-
2R	5225024	5225524	random_1605	153	+
2R	5226263	5226763	random_1606	910	+
2R	5240441	5240941	random_1607	1407	-
2R	5247504	5248004	random_1608	692	+
2R	5261121	5261621	random_1609	288	+
2R	5299509	5300009	random_1610	380	+
2R	5312540	5313040	random_1611	1765	+
2R	5332994	5333494	random_1612	247	-
2R	5335960	5336460	random_1613	378	-
2R	5340640	5341140	random_1614	118	-
2R	5361395	5361895	random_1615	285	-
2R	5361882	5362382	random_1616	11774	+
2R	5386639	5387139	random_1617	2845	+
2R	5402597	5403097	random_1618	158	-
2R	5403261	5403761	random_1619	365	+
2R	5422515	5423015	random_1620	136	-
2R	5424962	5425462	random_1621	1405	-
2R	5477196	5477696	random_1622	830	-
2R	5489041	5489541	random_1623	508	-
2R	5507885	5508385	random_1624	1616	+
2R	5553241	5553741	random_1625	429	+
2R	5557336	5557836	random_1626	201	+
2R	5584536	5585036	random_1627	162	+
2R	5614299	5614799	random_1628	2423	-
2R	5614895	5615395	random_1629	1093	-
2R	5673604	5674104	random_1630	214	-
2R	5694421	5694921	random_1631	535	+
2R	5701274	5701774	random_1632	312	-
2R	5704119	5704619	random_1633	257	+
2R	5705328	5705828	random_1634	407	+
2R	5732116	5732616	random_1635	3196	+
2R	5744546	5745046	random_1636	1845	+
2R	5756726	5757226	random_1637	960	+
2R	5757145	5757645	random_1638	7698	-
2R	5805374	5805874	random_1639	3638	-
2R	5821212	5821712	random_1640	500	+
2R	5824519	5825019	random_1641	259	-
2R	5856027	5856527	random_1642	620	-
2R	5906151	5906651	random_1643	302	+
2R	5907579	5908079	random_1644	200	+
2R	5926935	5927435	random_1645	3243	-
2R	5936017	5936517	random_1646	194	-
2R	5942454	5942954	random_1647	545	+
2R	5962356	5962856	random_1648	588	+
2R	5962596	5963096	random_1649	829	+
2R	5966430	5966930	random_1650	301	-
2R	5967577	5968077	random_1651	696	-
2R	5977540	5978040	random_1652	199	+
2R	5980713	5981213	random_1653	937	+
2R	5996588	5997088	random_1654	2165	+
2R	6048674	6049174	random_1655	938	+
2R	6051455	6051955	random_1656	119	+
2R	6076566	6077066	random_1657	194	+
2R	6079303	6079803	random_1658	164	+
2R	6092015	6092515	random_1659	590	+
2R	6096981	6097481	random_1660	302	-
2R	6127158	6127658	random_1661	1305	+
2R	6157685	6158185	random_1662	609	-
2R	6171754	6172254	random_1663	6991	-
2R	6205546	6206046	random_1664	279	-
2R	6235850	6236350	random_1665	289	-
2R	6293116	6293616	random_1666	1689	-
2R	6302612	6303112	random_1667	206	+
2R	6308127	6308627	random_1668	686	+
2R	6319663	6320163	random_1669	14318	+
2R	6336406	6336906	random_1670	175	-
2R	6352188	6352688	random_1671	190	-
2R	6362595	6363095	random_1672	185	-
2R	6380833	6381333	random_1673	495	-
2R	6411888	6412388	random_1674	381	-
2R	6470212	6470712	random_1675	942	-
2R	6476840	6477340	random_1676	12967	+
2R	6485820	6486320	random_1677	317	+
2R	6502589	6503089	random_1678	414	+
2R	6517648	6518148	random_1679	320	-
2R	6537447	6537947	random_1680	903	-
2R	6537733	6538233	random_1681	20818	-
2R	6569750	6570250	random_1682	1046	+
2R	6609256	6609756	random_1683	104	-
2R	6629582	6630082	random_1684	892	+
2R	6647191	6647691	random_1685	121	+
2R	6650021	6650521	random_1686	268	+
2R	6663138	6663638	random_1687	1414	-
2R	6682981	6683481	random_1688	9096	+
2R	6696182	6696682	random_1689	218	-
2R	6714799	6715299	random_1690	572	+
2R	6721968	6722468	random_1691	505	+
2R	6741717	6742217	random_1692	10040	-
2R	6744335	6744835	random_1693	882	-
2R	6749583	6750083	random_1694	172	+
2R	6761833	6762333	random_1695	1013	+
2R	6766824	6767324	random_1696	161	-
2R	6767334	6767834	random_1697	2799	-
2R	6775568	6776068	random_1698	1801	+
2R	6802485	6802985	random_1699	265	-
2R	6812008	6812508	random_1700	977	+
2R	6812020	6812520	random_1701	1110	+
2R	6831899	6832399	random_1702	4429	+
2R	6848774	6849274	random_1703	325	+
2R	6865453	6865953	random_1704	246	+
2R	6897178	6897678	random_1705	7658	-
2R	6923759	6924259	random_1706	1447	+
2R	6925314	6925814	random_1707	414	-
2R	6925862	6926362	random_1708	321	-
2R	6953218	6953718	random_1709	391	+
2R	6968746	6969246	random_1710	735	+
2R	6985970	6986470	random_1711	1695	+
2R	7008748	7009248	random_1712	807	+
2R	7019010	7019510	random_1713	238	-
2R	7067945	7068445	random_1714	289	-
2R	7067949	7068449	random_1715	219	+
2R	7110898	7111398	random_1716	497	-
2R	7167317	7167817	random_1717	2399	+
2R	7181285	7181785	random_1718	21456	-
2R	7183854	7184354	random_1719	796	-
2R	7191033	7191533	random_1720	501	+
2R	7204250	7204750	random_1721	493	-
2R	7208707	7209207	random_1722	1953	-
2R	7208841	7209341	random_1723	389	+
2R	7255719	7256219	random_1724	975	+
2R	7275460	7275960	random_1725	135	-
2R	7284111	7284611	random_1726	1043	-
2R	7310314	7310814	random_1727	1166	-
2R	7310443	7310943	random_1728	1008	+
2R	7319744	7320244	random_1729	479	+
2R	7353209	7353709	random_1730	748	-
2R	7355919	7356419	random_1731	241	-
2R	7372035	7372535	random_1732	445	+
2R	7376101	7376601	random_1733	117	+
2R	7393745	7394245	random_1734	114	+
2R	7434410	7434910	random_1735	2048	-
2R	7435846	7436346	random_1736	405	+
2R	7485546	7486046	random_1737	343	-
2R	7507622	7508122	random_1738	290	-
2R	7508611	7509111	random_1739	310	+
2R	7532625	7533125	random_1740	12206	+
2R	7576971	7577471	random_1741	248	-
2R	7579239	7579739	random_1742	167	+
2R	7591117	7591617	random_1743	240	-
2R	7592178	7592678	random_1744	144	+
2R	7601234	7601734	random_1745	169	+
2R	7613279	7613779	random_1746	745	-
2R	7644760	7645260	random_1747	10261	-
2R	7670952	7671452	random_1748	371	+
2R	7686250	7686750	random_1749	147	-
2R	7695878	7696378	random_1750	184	+
2R	7708429	7708929	random_1751	1790	+
2R	7762122	7762622	random_1752	1333	-
2R	7768021	7768521	random_1753	212	+
2R	7769432	7769932	random_1754	1804	+
2R	7790503	7791003	random_1755	611	-
2R	7797493	7797993	random_1756	2118	+
2R	7811474	7811974	random_1757	24411	+
2R	7820509	7821009	random_1758	2748	+
2R	7824228	7824728	random_1759	325	-
2R	7826767	7827267	random_1760	436	+
2R	7844776	7845276	random_1761	142	-
2R	7851175	7851675	random_1762	141	+
2R	7874179	7874679	random_1763	713	-
2R	7904759	7905259	random_1764	715	-
2R	7904968	7905468	random_1765	732	+
2R	7907332	7907832	random_1766	329	-
2R	7926910	7927410	random_1767	317	-
2R	7927580	7928080	random_1768	660	+
2R	7951540	7952040	random_1769	229	-
2R	7961410	7961910	random_1770	3923	+
2R	7979817	7980317	random_1771	168	-
2R	8000469	8000969	random_1772	154	-
2R	8019083	8019583	random_1773	112	-
2R	8020459	8020959	random_1774	9724	+
2R	8048148	8048648	random_1775	394	-
2R	8057411	8057911	random_1776	155	-
2R	8071070	8071570	random_1777	305	+
2R	8078583	8079083	random_1778	182	+
2R	8083269	8083769	random_1779	315	-
2R	8089315	8089815	random_1780	861	-
2R	8098503	8099003	random_1781	202	+
2R	8104424	8104924	random_1782	575	-
2R	8122167	8122667	random_1783	111	-
2R	8126185	8126685	random_1784	657	-
2R	8132848	8133348	random_1785	175	+
2R	8183728	8184228	random_1786	431	+
2R	8193805	8194305	random_1787	179	+
2R	8196613	8197113	random_1788	16403	+
2R	8198396	8198896	random_1789	234	-
2R	8211804	8212304	random_1790	601	-
2R	8231095	8231595	random_1791	439	-
2R	8235773	8236273	random_1792	1078	-
2R	8255022	8255522	random_1793	2408	+
2R	8262905	8263405	random_1794	194	+
2R	8269200	8269700	random_1795	132	-
2R	8283098	8283598	random_1796	229	-
2R	8300242	8300742	random_1797	129	-
2R	8311861	8312361	random_1798	5187	+
2R	8319966	8320466	random_1799	733	-
2R	8339375	8339875	random_1800	1679	-
2R	8348318	8348818	random_1801	117	-
2R	8420629	8421129	random_1802	469	+
2R	8447433	8447933	random_1803	229	-
2R	8456329	8456829	random_1804	1622	+
2R	8471504	8472004	random_1805	35751	-
2R	8522202	8522702	random_1806	983	-
2R	8525816	8526316	random_1807	1451	+
2R	8528143	8528643	random_1808	171	-
2R	8535128	8535628	random_1809	423	-
2R	8548290	8548790	random_1810	847	-
2R	8550163	8550663	random_1811	308	+
2R	8558411	8558911	random_1812	375	-
2R	8567272	8567772	random_1813	229	+
2R	8570055	8570555	random_1814	273	+
2R	8573017	8573517	random_1815	362	+
2R	8586298	8586798	random_1816	120	+
2R	8592033	8592533	random_1817	193	+
2R	8615470	8615970	random_1818	965	-
2R	8615815	8616315	random_1819	760	-
2R	8616811	8617311	random_1820	653	+
2R	8651293	8651793	random_1821	540	-
2R	8690279	8690779	random_1822	395	-
2R	8702735	8703235	random_1823	340	+
2R	8720435	8720935	random_1824	224	+
2R	8721084	8721584	random_1825	878	+
2R	8753002	8753502	random_1826	104	+
2R	8770649	8771149	random_1827	147	-
2R	8771648	8772148	random_1828	37558	+
2R	8782059	8782559	random_1829	103	+
2R	8783024	8783524	random_1830	450	-
2R	8783413	8783913	random_1831	1473	-
2R	8804682	8805182	random_1832	1793	-
2R	8807685	8808185	random_1833	423	+
2R	8843670	8844170	random_1834	526	-
2R	8845469	8845969	random_1835	6804	+
2R	8856363	8856863	random_1836	276	+
2R	8878622	8879122	random_1837	554	+
2R	8885135	8885635	random_1838	128	+
2R	8915410	8915910	random_1839	288	-
2R	8923964	8924464	random_1840	2533	+
2R	8933074	8933574	random_1841	727	-
2R	8938647	8939147	random_1842	247	+
2R	8955954	8956454	random_1843	836	+
2R	8975508	8976008	random_1844	170	-
2R	8987018	8987518	random_1845	435	+
2R	9029537	9030037	random_1846	117	-
2R	9133349	9133849	random_1847	2189	-
2R	9157480	9157980	random_1848	2108	-
2R	9179101	9179601	random_1849	105	+
2R	9211516	9212016	random_1850	344	+
2R	9232912	9233412	random_1851	734	+
2R	9258820	9259320	random_1852	703	-
2R	9288216	9288716	random_1853	769	-
2R	9292421	9292921	random_1854	113	+
2R	9301218	9301718	random_1855	143	-
2R	9309469	9309969	random_1856	197	-
2R	9336832	9337332	random_1857	496	-
2R	9425722	9426222	random_1858	949	-
2R	9437333	9437833	random_1859	400	-
2R	9440810	9441310	random_1860	1239	+
2R	9443321	9443821	random_1861	781	+
2R	9444056	9444556	random_1862	155	-
2R	9446081	9446581	random_1863	4134	+
2R	9459287	9459787	random_1864	110	-
2R	9459931	9460431	random_1865	606	-
2R	9478808	9479308	random_1866	16460	-
2R	9491249	9491749	random_1867	2084	-
2R	9493840	9494340	random_1868	531	+
2R	9494405	9494905	random_1869	2710	+
2R	9501001	9501501	random_1870	295	-
2R	9516342	9516842	random_1871	337	-
2R	9545884	9546384	random_1872	3661	+
2R	9548103	9548603	random_1873	826	-
2R	9558937	9559437	random_1874	1978	-
2R	9572450	9572950	random_1875	1974	+
2R	9583138	9583638	random_1876	11989	-
2R	9606471	9606971	random_1877	103	+
2R	9607446	9607946	random_1878	408	+
2R	9615503	9616003	random_1879	363	-
2R	9626137	9626637	random_1880	101	-
2R	9639297	9639797	random_1881	1404	-
2R	9662888	9663388	random_1882	392	+
2R	9662915	9663415	random_1883	120	+
2R	9679993	9680493	random_1884	299	-
2R	9688265	9688765	random_1885	5985	+
2R	9779525	9780025	random_1886	559	-
2R	9782642	9783142	random_1887	136	-
2R	9800218	9800718	random_1888	171	-
2R	9820556	9821056	random_1889	9211	+
2R	9842167	9842667	random_1890	950	+
2R	9871966	9872466	random_1891	596	+
2R	9897661	9898161	random_1892	11420	-
2R	9927254	9927754	random_1893	3259	+
2R	9944643	9945143	random_1894	370	+
2R	9997831	9998331	random_1895	285	-
2R	10052422	10052922	random_1896	3630	-
2R	10067016	10067516	random_1897	485	-
2R	10095061	10095561	random_1898	2810	-
2R	10096340	10096840	random_1899	3351	-
2R	10113752	10114252	random_1900	158	+
2R	10113784	10114284	random_1901	2377	-
2R	10161793	10162293	random_1902	890	+
2R	10196052	10196552	random_1903	226	+
2R	10201848	10202348	random_1904	155	+
2R	10212577	10213077	random_1905	376	-
2R	10241057	10241557	random_1906	607	+
2R	10251526	10252026	random_1907	124	+
2R	10253591	10254091	random_1908	422	+
2R	10271855	10272355	random_1909	147	-
2R	10278531	10279031	random_1910	526	+
2R	10280445	10280945	random_1911	1215	-
2R	10302447	10302947	random_1912	468	-
2R	10312339	10312839	random_1913	137	+
2R	10348080	10348580	random_1914	2812	-
2R	10365209	10365709	random_1915	529	+
2R	10367884	10368384	random_1916	429	-
2R	10379825	10380325	random_1917	181	-
2R	10380045	10380545	random_1918	136	+
2R	10411476	10411976	random_1919	2318	-
2R	10450621	10451121	random_1920	460	-
2R	10474453	10474953	random_1921	108	-
2R	10526800	10527300	random_1922	296	+
2R	10536528	10537028	random_1923	104	-
2R	10575013	10575513	random_1924	643	-
2R	10576032	10576532	random_1925	531	+
2R	10589981	10590481	random_1926	924	-
2R	10598832	10599332	random_1927	1630	-
2R	10598865	10599365	random_1928	601	-
2R	10601948	10602448	random_1929	1437	-
2R	10645047	10645547	random_1930	190	+
2R	10650461	10650961	random_1931	4434	+
2R	10688652	10689152	random_1932	331	+
2R	10777782	10778282	random_1933	7386	-
2R	10784922	10785422	random_1934	356	+
2R	10786357	10786857	random_1935	249	-
2R	10807178	10807678	random_1936	1176	+
2R	10827828	10828328	random_1937	1175	-
2R	10862935	10863435	random_1938	390	-
2R	10871883	10872383	random_1939	11116	-
2R	10891201	10891701	random_1940	211	-
2R	10915847	10916347	random_1941	1158	-
2R	10952550	10953050	random_1942	432	-
2R	10985378	10985878	random_1943	102	+
2R	11036650	11037150	random_1944	307	+
2R	11067315	11067815	random_1945	113	+
2R	11109363	11109863	random_1946	947	+
2R	11119245	11119745	random_1947	1152	-
2R	11120843	11121343	random_1948	212	+
2R	11128669	11129169	random_1949	128	-
2R	11171467	11171967	random_1950	419	-
2R	11189283	11189783	random_1951	8429	-
2R	11219353	11219853	random_1952	201	+
2R	11237732	11238232	random_1953	673	+
2R	11244996	11245496	random_1954	183	+
2R	11250289	11250789	random_1955	885	+
2R	11278161	11278661	random_1956	161	-
2R	11284872	11285372	random_1957	378	+
2R	11285418	11285918	random_1958	127	+
2R	11302557	11303057	random_1959	485	+
2R	11309716	11310216	random_1960	183	+
2R	11311097	11311597	random_1961	16084	-
2R	11341129	11341629	random_1962	953	-
2R	11344349	11344849	random_1963	512	-
2R	11345154	11345654	random_1964	805	+
2R	11361919	11362419	random_1965	1843	-
2R	11382342	11382842	random_1966	1677	-
2R	11383778	11384278	random_1967	16566	-
2R	11390246	11390746	random_1968	2362	-
2R	11401111	11401611	random_1969	223	+
2R	11402269	11402769	random_1970	435	-
2R	11410425	11410925	random_1971	795	-
2R	11413676	11414176	random_1972	1117	-
2R	11447334	11447834	random_1973	218	+
2R	11452035	11452535	random_1974	119	-
2R	11461070	11461570	random_1975	107	-
2R	11463543	11464043	random_1976	122	+
2R	11479454	11479954	random_1977	8490	+
2R	11484317	11484817	random_1978	5879	+
2R	11494809	11495309	random_1979	191	-
2R	11502785	11503285	random_1980	1269	-
2R	11535905	11536405	random_1981	985	-
2R	11540722	11541222	random_1982	648	-
2R	11573176	11573676	random_1983	125	+
2R	11615208	11615708	random_1984	445	-
2R	11625714	11626214	random_1985	152	-
2R	11631433	11631933	random_1986	418	-
2R	11631639	11632139	random_1987	925	-
2R	11669701	11670201	random_1988	114	+
2R	11706639	11707139	random_1989	195	-
2R	11718870	11719370	random_1990	4823	+
2R	11749496	11749996	random_1991	3550	+
2R	11766199	11766699	random_1992	143	-
2R	11766500	11767000	random_1993	509	-
2R	11771003	11771503	random_1994	918	-
2R	11795016	11795516	random_1995	1811	-
2R	11822801	11823301	random_1996	139	-
2R	11833809	11834309	random_1997	226	-
2R	11837870	11838370	random_1998	1227	-
2R	11841634	11842134	random_1999	412	+
2R	11906928	11907428	random_2000	2618	+
2R	11924762	11925262	random_2001	248	-
2R	11956359	11956859	random_2002	2654	-
2R	11967880	11968380	random_2003	2187	-
2R	11982928	11983428	random_2004	123	+
2R	12008750	12009250	random_2005	276	-
2R	12028611	12029111	random_2006	1242	+
2R	12056875	12057375	random_2007	267	+
2R	12112240	12112740	random_2008	109	+
2R	12123932	12124432	random_2009	360	+
2R	12133186	12133686	random_2010	119	-
2R	12134216	12134716	random_2011	1420	-
2R	12160717	12161217	random_2012	145	+
2R	12186581	12187081	random_2013	552	-
2R	12187725	12188225	random_2014	2105	+
2R	12195610	12196110	random_2015	361	-
2R	12196173	12196673	random_2016	142	+
2R	12208934	12209434	random_2017	391	-
2R	12219962	12220462	random_2018	530	+
2R	12253898	12254398	random_2019	111	-
2R	12266859	12267359	random_2020	103	+
2R	12324583	12325083	random_2021	123	-
2R	12356773	12357273	random_2022	112	-
2R	12371690	12372190	random_2023	129	+
2R	12385831	12386331	random_2024	162	+
2R	12398552	12399052	random_2025	2845	-
2R	12419404	12419904	random_2026	709	-
2R	12422742	12423242	random_2027	438	-
2R	12448329	12448829	random_2028	11155	-
2R	12456189	12456689	random_2029	214	-
2R	12470469	12470969	random_2030	1140	-
2R	12482165	12482665	random_2031	8240	-
2R	12543509	12544009	random_2032	1619	+
2R	12561962	12562462	random_2033	3823	-
2R	12563520	12564020	random_2034	3466	+
2R	12566480	12566980	random_2035	134	-
2R	12592429	12592929	random_2036	420	+
2R	12630668	12631168	random_2037	525	-
2R	12665691	12666191	random_2038	353	-
2R	12669928	12670428	random_2039	297	+
2R	12672303	12672803	random_2040	3285	+
2R	12675901	12676401	random_2041	1266	-
2R	12682418	12682918	random_2042	3860	-
2R	12804652	12805152	random_2043	204	+
2R	12825764	12826264	random_2044	1461	+
2R	12899447	12899947	random_2045	408	+
2R	12899784	12900284	random_2046	260	-
2R	12953366	12953866	random_2047	278	-
2R	12977632	12978132	random_2048	111	-
2R	12999945	13000445	random_2049	12130	+
2R	13054294	13054794	random_2050	3249	+
2R	13067649	13068149	random_2051	6913	-
2R	13068626	13069126	random_2052	885	+
2R	13115364	13115864	random_2053	103	+
2R	13136098	13136598	random_2054	1056	-
2R	13146670	13147170	random_2055	394	-
2R	13167785	13168285	random_2056	483	+
2R	13198321	13198821	random_2057	218	-
2R	13238620	13239120	random_2058	389	-
2R	13266664	13267164	random_2059	211	+
2R	13272145	13272645	random_2060	799	+
2R	13276981	13277481	random_2061	1383	-
2R	13322661	13323161	random_2062	137	+
2R	13329079	13329579	random_2063	138	-
2R	13346052	13346552	random_2064	188	+
2R	13371978	13372478	random_2065	512	+
2R	13378467	13378967	random_2066	504	+
2R	13384446	13384946	random_2067	1290	-
2R	13384885	13385385	random_2068	107	-
2R	13389655	13390155	random_2069	1064	-
2R	13410041	13410541	random_2070	1173	-
2R	13425077	13425577	random_2071	153	-
2R	13425811	13426311	random_2072	351	-
2R	13448266	13448766	random_2073	247	+
2R	13454372	13454872	random_2074	137	+
2R	13469079	13469579	random_2075	251	-
2R	13475050	13475550	random_2076	785	-
2R	13478556	13479056	random_2077	794	+
2R	13525646	13526146	random_2078	311	-
2R	13545969	13546469	random_2079	1600	+
2R	13600915	13601415	random_2080	985	+
2R	13732379	13732879	random_2081	836	-
2R	13746291	13746791	random_2082	325	-
2R	13768555	13769055	random_2083	216	-
2R	13788954	13789454	random_2084	23095	+
2R	13795525	13796025	random_2085	434	-
2R	13803371	13803871	random_2086	109	+
2R	13841791	13842291	random_2087	265	-
2R	13849690	13850190	random_2088	6639	-
2R	13864323	13864823	random_2089	285	-
2R	13864499	13864999	random_2090	223	+
2R	13919743	13920243	random_2091	107	-
2R	13920161	13920661	random_2092	232	+
2R	13949980	13950480	random_2093	128	-
2R	13968761	13969261	random_2094	104	-
2R	13996899	13997399	random_2095	12013	-
2R	13998808	13999308	random_2096	5029	-
2R	14008770	14009270	random_2097	645	+
2R	14016155	14016655	random_2098	253	-
2R	14051800	14052300	random_2099	404	-
2R	14051937	14052437	random_2100	218	+
2R	14067772	14068272	random_2101	126	+
2R	14144111	14144611	random_2102	124	+
2R	14144680	14145180	random_2103	2006	+
2R	14165205	14165705	random_2104	26572	+
2R	14183757	14184257	random_2105	721	-
2R	14186818	14187318	random_2106	752	-
2R	14186985	14187485	random_2107	266	+
2R	14188169	14188669	random_2108	700	-
2R	14204150	14204650	random_2109	175	+
2R	14228546	14229046	random_2110	613	+
2R	14240785	14241285	random_2111	1184	-
2R	14254248	14254748	random_2112	105	+
2R	14263710	14264210	random_2113	152	+
2R	14273463	14273963	random_2114	383	-
2R	14300455	14300955	random_2115	292	-
2R	14323635	14324135	random_2116	628	-
2R	14339641	14340141	random_2117	4019	-
2R	14343865	14344365	random_2118	6443	+
2R	14354602	14355102	random_2119	674	+
2R	14382658	14383158	random_2120	343	+
2R	14430518	14431018	random_2121	307	+
2R	14473335	14473835	random_2122	405	-
2R	14488949	14489449	random_2123	328	-
2R	14519230	14519730	random_2124	203	-
2R	14544640	14545140	random_2125	289	+
2R	14565388	14565888	random_2126	553	-
2R	14569712	14570212	random_2127	303	-
2R	14578476	14578976	random_2128	404	-
2R	14589680	14590180	random_2129	17449	+
2R	14606913	14607413	random_2130	870	+
2R	14609077	14609577	random_2131	52328	-
2R	14619341	14619841	random_2132	258	-
2R	14651948	14652448	random_2133	1603	-
2R	14661366	14661866	random_2134	131	-
2R	14665309	14665809	random_2135	279	-
2R	14677377	14677877	random_2136	256	-
2R	14690489	14690989	random_2137	334	-
2R	14719027	14719527	random_2138	604	+
2R	14732745	14733245	random_2139	131	-
2R	14791932	14792432	random_2140	297	-
2R	14796495	14796995	random_2141	1701	-
2R	14816168	14816668	random_2142	1249	+
2R	14853819	14854319	random_2143	341	-
2R	14874708	14875208	random_2144	3612	+
2R	14883112	14883612	random_2145	1308	-
2R	14903019	14903519	random_2146	1374	-
2R	14924064	14924564	random_2147	63331	+
2R	14927634	14928134	random_2148	1019	-
2R	14929008	14929508	random_2149	1947	+
2R	14990735	14991235	random_2150	2787	-
2R	14999855	15000355	random_2151	107	-
2R	15010815	15011315	random_2152	5370	-
2R	15051239	15051739	random_2153	139	+
2R	15074809	15075309	random_2154	833	+
2R	15110550	15111050	random_2155	4842	-
2R	15118934	15119434	random_2156	106	-
2R	15128016	15128516	random_2157	156	+
2R	15154470	15154970	random_2158	108	-
2R	15170401	15170901	random_2159	474	-
2R	15172278	15172778	random_2160	265	+
2R	15180565	15181065	random_2161	391	+
2R	15182716	15183216	random_2162	133	+
2R	15188203	15188703	random_2163	17497	+
2R	15192158	15192658	random_2164	279	-
2R	15194344	15194844	random_2165	3727	-
2R	15253894	15254394	random_2166	237	-
2R	15273691	15274191	random_2167	167	+
2R	15292436	15292936	random_2168	459	+
2R	15305186	15305686	random_2169	164	-
2R	15308574	15309074	random_2170	105	+
2R	15333172	15333672	random_2171	4347	-
2R	15384966	15385466	random_2172	343	+
2R	15417602	15418102	random_2173	765	-
2R	15436897	15437397	random_2174	111	+
2R	15446686	15447186	random_2175	3125	+
2R	15469018	15469518	random_2176	1934	+
2R	15544219	15544719	random_2177	137	+
2R	15549515	15550015	random_2178	250	+
2R	15561916	15562416	random_2179	736	+
2R	15564275	15564775	random_2180	1805	-
2R	15600895	15601395	random_2181	578	+
2R	15604136	15604636	random_2182	165	-
2R	15630412	15630912	random_2183	463	+
2R	15634524	15635024	random_2184	174	+
2R	15645799	15646299	random_2185	606	-
2R	15665281	15665781	random_2186	443	+
2R	15680869	15681369	random_2187	209	-
2R	15691228	15691728	random_2188	391	+
2R	15709147	15709647	random_2189	4204	+
2R	15718889	15719389	random_2190	208	+
2R	15746892	15747392	random_2191	1127	-
2R	15748693	15749193	random_2192	168	+
2R	15749963	15750463	random_2193	468	+
2R	15762088	15762588	random_2194	299	+
2R	15762377	15762877	random_2195	122	+
2R	15778373	15778873	random_2196	447	-
2R	15793547	15794047	random_2197	10167	+
2R	15795121	15795621	random_2198	247	-
2R	15826717	15827217	random_2199	106	-
2R	15834476	15834976	random_2200	1750	+
2R	15842918	15843418	random_2201	3254	-
2R	15847425	15847925	random_2202	410	-
2R	15849746	15850246	random_2203	330	-
2R	15858494	15858994	random_2204	435	+
2R	15865011	15865511	random_2205	366	+
2R	15874755	15875255	random_2206	1765	+
2R	15900565	15901065	random_2207	1519	+
2R	15903797	15904297	random_2208	3298	+
2R	15924032	15924532	random_2209	614	-
2R	15930277	15930777	random_2210	216	+
2R	15939080	15939580	random_2211	144	-
2R	15942591	15943091	random_2212	106	+
2R	15946767	15947267	random_2213	4075	-
2R	15949097	15949597	random_2214	4715	-
2R	16020826	16021326	random_2215	385	-
2R	16028618	16029118	random_2216	1610	-
2R	16047699	16048199	random_2217	1300	+
2R	16060370	16060870	random_2218	2105	+
2R	16081022	16081522	random_2219	476	-
2R	16093750	16094250	random_2220	240	+
2R	16186119	16186619	random_2221	481	-
2R	16201887	16202387	random_2222	159	-
2R	16220881	16221381	random_2223	977	-
2R	16231589	16232089	random_2224	190	+
2R	16241031	16241531	random_2225	666	-
2R	16260272	16260772	random_2226	110	-
2R	16279515	16280015	random_2227	3291	+
2R	16290856	16291356	random_2228	120	-
2R	16310913	16311413	random_2229	194	+
2R	16339375	16339875	random_2230	865	+
2R	16393666	16394166	random_2231	207	+
2R	16416725	16417225	random_2232	319	-
2R	16434058	16434558	random_2233	403	+
2R	16486043	16486543	random_2234	1101	-
2R	16486359	16486859	random_2235	464	-
2R	16492430	16492930	random_2236	276	+
2R	16492460	16492960	random_2237	435	-
2R	16553387	16553887	random_2238	2760	+
2R	16578776	16579276	random_2239	6425	-
2R	16587079	16587579	random_2240	287	-
2R	16588082	16588582	random_2241	968	+
2R	16614621	16615121	random_2242	3025	-
2R	16631453	16631953	random_2243	236	-
2R	16631542	16632042	random_2244	189	+
2R	16679222	16679722	random_2245	382	-
2R	16688420	16688920	random_2246	142	+
2R	16732563	16733063	random_2247	564	-
2R	16734492	16734992	random_2248	152	-
2R	16742382	16742882	random_2249	1200	-
2R	16749941	16750441	random_2250	1847	+
2R	16762071	16762571	random_2251	255	-
2R	16793410	16793910	random_2252	1484	+
2R	16831418	16831918	random_2253	322	+
2R	16847462	16847962	random_2254	641	+
2R	16870409	16870909	random_2255	291	+
2R	16870542	16871042	random_2256	311	+
2R	16873499	16873999	random_2257	451	-
2R	16874937	16875437	random_2258	246	+
2R	16879567	16880067	random_2259	140	+
2R	16896925	16897425	random_2260	1198	+
2R	16905639	16906139	random_2261	147	+
2R	16919303	16919803	random_2262	155	+
2R	16930184	16930684	random_2263	149	-
2R	16931891	16932391	random_2264	137	-
2R	16950015	16950515	random_2265	858	+
2R	16958540	16959040	random_2266	727	-
2R	17024408	17024908	random_2267	316	-
2R	17084925	17085425	random_2268	4662	+
2R	17091103	17091603	random_2269	219	+
2R	17107903	17108403	random_2270	401	-
2R	17129163	17129663	random_2271	151	+
2R	17142088	17142588	random_2272	208	-
2R	17146990	17147490	random_2273	2890	+
2R	17150959	17151459	random_2274	520	-
2R	17172926	17173426	random_2275	575	+
2R	17173211	17173711	random_2276	2443	-
2R	17214204	17214704	random_2277	111	-
2R	17228669	17229169	random_2278	433	-
2R	17243968	17244468	random_2279	214	+
2R	17253388	17253888	random_2280	380	-
2R	17261175	17261675	random_2281	108	-
2R	17325833	17326333	random_2282	125	-
2R	17352993	17353493	random_2283	152	+
2R	17396003	17396503	random_2284	952	-
2R	17407011	17407511	random_2285	650	-
2R	17421927	17422427	random_2286	157	+
2R	17424586	17425086	random_2287	368	-
2R	17449068	17449568	random_2288	20524	+
2R	17457920	17458420	random_2289	28999	-
2R	17469689	17470189	random_2290	560	+
2R	17473007	17473507	random_2291	630	+
2R	17499357	17499857	random_2292	260	-
2R	17511579	17512079	random_2293	992	+
2R	17536736	17537236	random_2294	189	+
2R	17553793	17554293	random_2295	743	-
2R	17565995	17566495	random_2296	263	-
2R	17578189	17578689	random_2297	1832	+
2R	17587781	17588281	random_2298	466	-
2R	17612809	17613309	random_2299	144	+
2R	17614226	17614726	random_2300	687	-
2R	17634850	17635350	random_2301	132	-
2R	17636922	17637422	random_2302	319	+
2R	17639334	17639834	random_2303	554	-
2R	17662512	17663012	random_2304	113	+
2R	17663603	17664103	random_2305	453	+
2R	17695137	17695637	random_2306	415	-
2R	17735616	17736116	random_2307	6923	+
2R	17758297	17758797	random_2308	106	-
2R	17779818	17780318	random_2309	273	-
2R	17794602	17795102	random_2310	239	-
2R	17798919	17799419	random_2311	604	-
2R	17800092	17800592	random_2312	109	-
2R	17823418	17823918	random_2313	361	+
2R	17837621	17838121	random_2314	937	+
2R	17837786	17838286	random_2315	1073	+
2R	17847292	17847792	random_2316	256	-
2R	17863282	17863782	random_2317	3117	+
2R	17888872	17889372	random_2318	105	-
2R	17896608	17897108	random_2319	822	+
2R	17922557	17923057	random_2320	691	-
2R	17930519	17931019	random_2321	30388	+
2R	17948786	17949286	random_2322	230	-
2R	17957787	17958287	random_2323	3496	+
2R	17962630	17963130	random_2324	131	+
2R	17995789	17996289	random_2325	200	-
2R	18004234	18004734	random_2326	5936	+
2R	18006683	18007183	random_2327	307	+
2R	18017954	18018454	random_2328	359	-
2R	18028274	18028774	random_2329	153	+
2R	18042273	18042773	random_2330	811	+
2R	18046635	18047135	random_2331	28182	-
2R	18067903	18068403	random_2332	567	+
2R	18107543	18108043	random_2333	333	-
2R	18117353	18117853	random_2334	288	+
2R	18118485	18118985	random_2335	222	-
2R	18147276	18147776	random_2336	13530	-
2R	18165244	18165744	random_2337	358	+
2R	18207370	18207870	random_2338	425	-
2R	18231993	18232493	random_2339	1205	-
2R	18253993	18254493	random_2340	1679	-
2R	18254664	18255164	random_2341	551	-
2R	18263656	18264156	random_2342	1193	-
2R	18305097	18305597	random_2343	12778	-
2R	18380022	18380522	random_2344	103	+
2R	18382187	18382687	random_2345	108	+
2R	18388261	18388761	random_2346	431	+
2R	18406794	18407294	random_2347	4927	-
2R	18407336	18407836	random_2348	5579	-
2R	18448836	18449336	random_2349	216	-
2R	18496437	18496937	random_2350	194	-
2R	18537795	18538295	random_2351	130	+
2R	18654923	18655423	random_2352	266	+
2R	18662986	18663486	random_2353	255	-
2R	18667355	18667855	random_2354	374	-
2R	18673412	18673912	random_2355	322	-
2R	18701116	18701616	random_2356	104	-
2R	18702571	18703071	random_2357	17869	-
2R	18710226	18710726	random_2358	166	+
2R	18734507	18735007	random_2359	565	+
2R	18738403	18738903	random_2360	127	-
2R	18757988	18758488	random_2361	197	-
2R	18759248	18759748	random_2362	3292	+
2R	18776447	18776947	random_2363	360	+
2R	18797380	18797880	random_2364	991	-
2R	18807840	18808340	random_2365	2477	+
2R	18843269	18843769	random_2366	209	+
2R	18921691	18922191	random_2367	721	-
2R	18933454	18933954	random_2368	298	+
2R	18942432	18942932	random_2369	149	-
2R	18966899	18967399	random_2370	482	-
2R	19018503	19019003	random_2371	398	+
2R	19056379	19056879	random_2372	2745	-
2R	19074777	19075277	random_2373	561	-
2R	19077455	19077955	random_2374	190	-
2R	19091689	19092189	random_2375	7084	+
2R	19156865	19157365	random_2376	112	-
2R	19183325	19183825	random_2377	2311	-
2R	19196472	19196972	random_2378	1096	+
2R	19228782	19229282	random_2379	110	+
2R	19279102	19279602	random_2380	294	-
2R	19303778	19304278	random_2381	2060	-
2R	19350890	19351390	random_2382	959	-
2R	19372591	19373091	random_2383	384	+
2R	19381523	19382023	random_2384	1577	+
2R	19415496	19415996	random_2385	1060	-
2R	19415884	19416384	random_2386	240	+
2R	19440557	19441057	random_2387	128	-
2R	19461582	19462082	random_2388	121	-
2R	19491688	19492188	random_2389	179	+
2R	19494936	19495436	random_2390	267	+
2R	19506979	19507479	random_2391	205	-
2R	19536044	19536544	random_2392	2503	-
2R	19545493	19545993	random_2393	1726	-
2R	19555983	19556483	random_2394	123	-
2R	19571627	19572127	random_2395	448	+
2R	19574001	19574501	random_2396	20782	-
2R	19597895	19598395	random_2397	108	+
2R	19612882	19613382	random_2398	430	-
2R	19613902	19614402	random_2399	405	-
2R	19625493	19625993	random_2400	283	+
2R	19672904	19673404	random_2401	1173	-
2R	19698597	19699097	random_2402	1100	+
2R	19703652	19704152	random_2403	2132	-
2R	19722511	19723011	random_2404	3424	+
2R	19734626	19735126	random_2405	3746	+
2R	19755583	19756083	random_2406	803	+
2R	19765563	19766063	random_2407	934	+
2R	19767707	19768207	random_2408	382	-
2R	19783023	19783523	random_2409	808	+
2R	19817182	19817682	random_2410	165	-
2R	19826333	19826833	random_2411	172	-
2R	19827402	19827902	random_2412	329	-
2R	19829715	19830215	random_2413	11771	+
2R	19886155	19886655	random_2414	145	+
2R	19895602	19896102	random_2415	568	-
2R	19900172	19900672	random_2416	497	-
2R	19902238	19902738	random_2417	3887	-
2R	19944153	19944653	random_2418	50085	+
2R	19951754	19952254	random_2419	1409	-
2R	19965200	19965700	random_2420	2285	+
2R	19970695	19971195	random_2421	732	-
2R	19981981	19982481	random_2422	874	-
2R	20016029	20016529	random_2423	7073	-
2R	20016211	20016711	random_2424	1985	+
2R	20051099	20051599	random_2425	1273	+
2R	20052389	20052889	random_2426	195	-
2R	20067749	20068249	random_2427	503	+
2R	20068087	20068587	random_2428	298	+
2R	20078589	20079089	random_2429	168	-
2R	20083974	20084474	random_2430	132	+
2R	20143425	20143925	random_2431	138	-
2R	20144296	20144796	random_2432	342	+
2R	20180268	20180768	random_2433	123	+
2R	20197979	20198479	random_2434	369	+
2R	20200643	20201143	random_2435	1702	-
2R	20207662	20208162	random_2436	121	-
2R	20218501	20219001	random_2437	240	-
2R	20247368	20247868	random_2438	4450	+
2R	20271726	20272226	random_2439	395	-
2R	20271826	20272326	random_2440	673	+
2R	20277135	20277635	random_2441	315	-
2R	20283917	20284417	random_2442	390	-
2R	20310154	20310654	random_2443	2739	-
2R	20334859	20335359	random_2444	157	+
2R	20335474	20335974	random_2445	280	+
2R	20343346	20343846	random_2446	4990	-
2R	20360177	20360677	random_2447	2187	+
2R	20405136	20405636	random_2448	6664	-
2R	20439598	20440098	random_2449	1979	+
2R	20457017	20457517	random_2450	1744	-
2R	20459184	20459684	random_2451	232	-
2R	20466005	20466505	random_2452	691	-
2R	20469670	20470170	random_2453	116	-
2R	20474872	20475372	random_2454	496	+
2R	20483754	20484254	random_2455	385	-
2R	20485937	20486437	random_2456	111	+
2R	20489374	20489874	random_2457	402	-
2R	20578870	20579370	random_2458	109	-
2R	20609093	20609593	random_2459	164	-
2R	20651714	20652214	random_2460	102	-
2R	20661891	20662391	random_2461	806	+
2R	20690112	20690612	random_2462	541	+
2R	20718583	20719083	random_2463	41368	-
2R	20721448	20721948	random_2464	1229	+
2R	20721888	20722388	random_2465	858	-
2R	20730382	20730882	random_2466	6563	+
2R	20752544	20753044	random_2467	231	-
2R	20754684	20755184	random_2468	120	+
2R	20768965	20769465	random_2469	149	-
2R	20769426	20769926	random_2470	326	+
2R	20787325	20787825	random_2471	1000	-
2R	20790862	20791362	random_2472	136	+
2R	20798058	20798558	random_2473	307	+
2R	20800400	20800900	random_2474	139	+
2R	20814711	20815211	random_2475	151	-
2R	20833244	20833744	random_2476	1523	-
2R	20844842	20845342	random_2477	156	+
2R	20861770	20862270	random_2478	6589	-
2R	20869955	20870455	random_2479	6470	+
2R	20875730	20876230	random_2480	982	+
2R	20894136	20894636	random_2481	307	+
2R	20924697	20925197	random_2482	253	+
2R	20931771	20932271	random_2483	138	-
2R	20967886	20968386	random_2484	356	-
2R	20979608	20980108	random_2485	158	+
2R	20994404	20994904	random_2486	451	+
2R	21001822	21002322	random_2487	127	-
2R	21055524	21056024	random_2488	348	+
2R	21070583	21071083	random_2489	124	+
2R	21072595	21073095	random_2490	263	-
2R	21076072	21076572	random_2491	593	+
2R	21080010	21080510	random_2492	337	+
2R	21105410	21105910	random_2493	208	+
3L	1622	2122	random_2494	105	-
3L	39980	40480	random_2495	772	-
3L	47278	47778	random_2496	122	+
3L	55151	55651	random_2497	1050	-
3L	64253	64753	random_2498	183	-
3L	67203	67703	random_2499	6766	+
3L	72026	72526	random_2500	1818	-
3L	86477	86977	random_2501	2835	+
3L	88738	89238	random_2502	27833	-
3L	116238	116738	random_2503	155	+
3L	141430	141930	random_2504	249	-
3L	184991	185491	random_2505	381	+
3L	190025	190525	random_2506	1014	-
3L	198920	199420	random_2507	22140	-
3L	206213	206713	random_2508	1260	-
3L	227604	228104	random_2509	702	+
3L	256916	257416	random_2510	142	-
3L	260974	261474	random_2511	1984	-
3L	270255	270755	random_2512	4334	-
3L	281366	281866	random_2513	210	-
3L	283761	284261	random_2514	511	-
3L	294904	295404	random_2515	206	-
3L	308943	309443	random_2516	218	+
3L	321793	322293	random_2517	198	-
3L	322131	322631	random_2518	293	+
3L	355098	355598	random_2519	18105	+
3L	368167	368667	random_2520	188	-
3L	378265	378765	random_2521	102	-
3L	382051	382551	random_2522	212	+
3L	393585	394085	random_2523	365	+
3L	406876	407376	random_2524	113	+
3L	432180	432680	random_2525	153	+
3L	433717	434217	random_2526	750	+
3L	441933	442433	random_2527	163	-
3L	451183	451683	random_2528	395	-
3L	464885	465385	random_2529	466	+
3L	490931	491431	random_2530	1608	+
3L	523908	524408	random_2531	270	-
3L	536677	537177	random_2532	26144	-
3L	554141	554641	random_2533	518	-
3L	583897	584397	random_2534	163	-
3L	587259	587759	random_2535	430	+
3L	600214	600714	random_2536	804	-
3L	614216	614716	random_2537	234	-
3L	619034	619534	random_2538	286	+
3L	621892	622392	random_2539	175	-
3L	626290	626790	random_2540	12003	+
3L	634703	635203	random_2541	1600	-
3L	652649	653149	random_2542	2723	-
3L	653402	653902	random_2543	239	+
3L	669355	669855	random_2544	269	-
3L	672670	673170	random_2545	245	+
3L	698682	699182	random_2546	242	-
3L	699049	699549	random_2547	783	-
3L	704017	704517	random_2548	4106	+
3L	713798	714298	random_2549	103	-
3L	724838	725338	random_2550	1039	+
3L	725165	725665	random_2551	4698	+
3L	733199	733699	random_2552	413	+
3L	741752	742252	random_2553	340	-
3L	755889	756389	random_2554	1061	+
3L	797549	798049	random_2555	1168	+
3L	827231	827731	random_2556	271	+
3L	830355	830855	random_2557	553	+
3L	840609	841109	random_2558	5070	-
3L	864598	865098	random_2559	4760	-
3L	869734	870234	random_2560	169	-
3L	873480	873980	random_2561	3367	+
3L	887442	887942	random_2562	3052	+
3L	891874	892374	random_2563	405	-
3L	893394	893894	random_2564	287	-
3L	912649	913149	random_2565	217	-
3L	917146	917646	random_2566	650	+
3L	923446	923946	random_2567	1920	-
3L	957426	957926	random_2568	432	-
3L	974090	974590	random_2569	263	+
3L	978014	978514	random_2570	23896	-
3L	997436	997936	random_2571	3314	+
3L	1001254	1001754	random_2572	2381	-
3L	1019353	1019853	random_2573	223	-
3L	1088081	1088581	random_2574	204	-
3L	1089318	1089818	random_2575	2861	+
3L	1119409	1119909	random_2576	1208	-
3L	1134498	1134998	random_2577	863	+
3L	1138749	1139249	random_2578	302	-
3L	1144249	1144749	random_2579	138	+
3L	1156993	1157493	random_2580	266	-
3L	1160948	1161448	random_2581	10299	+
3L	1173187	1173687	random_2582	841	+
3L	1174839	1175339	random_2583	155	-
3L	1180679	1181179	random_2584	253	-
3L	1192793	1193293	random_2585	271	-
3L	1195602	1196102	random_2586	1837	-
3L	1198328	1198828	random_2587	1204	-
3L	1258831	1259331	random_2588	458	+
3L	1303325	1303825	random_2589	628	-
3L	1305342	1305842	random_2590	19212	+
3L	1312783	1313283	random_2591	294	+
3L	1326398	1326898	random_2592	426	+
3L	1328526	1329026	random_2593	307	+
3L	1329520	1330020	random_2594	1154	+
3L	1331635	1332135	random_2595	770	-
3L	1335729	1336229	random_2596	1286	-
3L	1344310	1344810	random_2597	219	-
3L	1350411	1350911	random_2598	326	+
3L	1352561	1353061	random_2599	549	-
3L	1356691	1357191	random_2600	123	+
3L	1371877	1372377	random_2601	209	+
3L	1388493	1388993	random_2602	492	+
3L	1398358	1398858	random_2603	247	+
3L	1417353	1417853	random_2604	182	-
3L	1420274	1420774	random_2605	621	-
3L	1430860	1431360	random_2606	19523	-
3L	1443509	1444009	random_2607	175	-
3L	1447295	1447795	random_2608	76406	+
3L	1471724	1472224	random_2609	247	+
3L	1481171	1481671	random_2610	144	-
3L	1488759	1489259	random_2611	639	-
3L	1494934	1495434	random_2612	119	+
3L	1498262	1498762	random_2613	5546	+
3L	1531409	1531909	random_2614	1189	+
3L	1608003	1608503	random_2615	438	+
3L	1625801	1626301	random_2616	278	+
3L	1663174	1663674	random_2617	369	-
3L	1669926	1670426	random_2618	878	+
3L	1675328	1675828	random_2619	736	-
3L	1680937	1681437	random_2620	289	-
3L	1688392	1688892	random_2621	5481	-
3L	1708642	1709142	random_2622	259	-
3L	1729636	1730136	random_2623	1630	-
3L	1738997	1739497	random_2624	152	-
3L	1753807	1754307	random_2625	48078	+
3L	1755504	1756004	random_2626	597	+
3L	1757473	1757973	random_2627	114	-
3L	1795282	1795782	random_2628	156	-
3L	1805168	1805668	random_2629	296	-
3L	1822991	1823491	random_2630	231	-
3L	1835728	1836228	random_2631	4311	-
3L	1860365	1860865	random_2632	300	-
3L	1877727	1878227	random_2633	133	-
3L	1883503	1884003	random_2634	186	+
3L	1915056	1915556	random_2635	355	+
3L	1923239	1923739	random_2636	3828	+
3L	1927571	1928071	random_2637	201	+
3L	1964901	1965401	random_2638	277	-
3L	1975754	1976254	random_2639	234	-
3L	1976028	1976528	random_2640	284	-
3L	2011453	2011953	random_2641	2295	-
3L	2011820	2012320	random_2642	1084	+
3L	2017553	2018053	random_2643	150	-
3L	2026269	2026769	random_2644	1377	+
3L	2043403	2043903	random_2645	21380	-
3L	2071549	2072049	random_2646	1203	+
3L	2080586	2081086	random_2647	351	+
3L	2142691	2143191	random_2648	156	-
3L	2164776	2165276	random_2649	134	-
3L	2169936	2170436	random_2650	8950	-
3L	2175613	2176113	random_2651	116	+
3L	2184535	2185035	random_2652	115	+
3L	2196240	2196740	random_2653	180	-
3L	2242197	2242697	random_2654	135	-
3L	2255716	2256216	random_2655	178	+
3L	2262232	2262732	random_2656	275	+
3L	2287854	2288354	random_2657	400	-
3L	2300168	2300668	random_2658	247	+
3L	2327599	2328099	random_2659	743	+
3L	2342648	2343148	random_2660	601	-
3L	2370639	2371139	random_2661	184	-
3L	2375110	2375610	random_2662	1409	+
3L	2397675	2398175	random_2663	264	-
3L	2407473	2407973	random_2664	354	-
3L	2417909	2418409	random_2665	267	-
3L	2418404	2418904	random_2666	814	+
3L	2438681	2439181	random_2667	184	+
3L	2443873	2444373	random_2668	209	-
3L	2455367	2455867	random_2669	107	-
3L	2464096	2464596	random_2670	1487	+
3L	2468413	2468913	random_2671	1172	-
3L	2491706	2492206	random_2672	150	-
3L	2507219	2507719	random_2673	282	-
3L	2534865	2535365	random_2674	134	-
3L	2567010	2567510	random_2675	3059	+
3L	2607297	2607797	random_2676	174	+
3L	2619578	2620078	random_2677	845	+
3L	2622627	2623127	random_2678	180	+
3L	2638060	2638560	random_2679	352	-
3L	2664531	2665031	random_2680	295	+
3L	2668499	2668999	random_2681	328	+
3L	2680558	2681058	random_2682	203	+
3L	2683891	2684391	random_2683	954	+
3L	2704689	2705189	random_2684	201	+
3L	2714840	2715340	random_2685	524	+
3L	2715833	2716333	random_2686	109	-
3L	2727106	2727606	random_2687	10856	+
3L	2764823	2765323	random_2688	631	-
3L	2769141	2769641	random_2689	280	-
3L	2776026	2776526	random_2690	207	-
3L	2784047	2784547	random_2691	4690	+
3L	2807628	2808128	random_2692	331	+
3L	2854004	2854504	random_2693	183	-
3L	2858853	2859353	random_2694	175	-
3L	2902887	2903387	random_2695	376	+
3L	2914838	2915338	random_2696	1534	-
3L	2929317	2929817	random_2697	140	+
3L	2945734	2946234	random_2698	1329	+
3L	2947336	2947836	random_2699	113	+
3L	2958894	2959394	random_2700	336	+
3L	2978866	2979366	random_2701	1023	-
3L	3038281	3038781	random_2702	1829	-
3L	3060467	3060967	random_2703	293	-
3L	3090318	3090818	random_2704	2798	+
3L	3144627	3145127	random_2705	456	+
3L	3150591	3151091	random_2706	273	+
3L	3164190	3164690	random_2707	982	-
3L	3167823	3168323	random_2708	859	+
3L	3200873	3201373	random_2709	292	-
3L	3205099	3205599	random_2710	161	+
3L	3216390	3216890	random_2711	109	+
3L	3226616	3227116	random_2712	161	+
3L	3252211	3252711	random_2713	190	-
3L	3289576	3290076	random_2714	16628	-
3L	3301715	3302215	random_2715	893	+
3L	3307345	3307845	random_2716	160	-
3L	3313846	3314346	random_2717	339	+
3L	3353229	3353729	random_2718	302	+
3L	3375261	3375761	random_2719	293	-
3L	3426740	3427240	random_2720	448	-
3L	3465816	3466316	random_2721	362	-
3L	3471696	3472196	random_2722	400	+
3L	3498708	3499208	random_2723	583	-
3L	3512348	3512848	random_2724	1092	-
3L	3517581	3518081	random_2725	405	+
3L	3518240	3518740	random_2726	2350	+
3L	3543632	3544132	random_2727	287	-
3L	3554840	3555340	random_2728	128	+
3L	3579054	3579554	random_2729	583	+
3L	3581276	3581776	random_2730	122	-
3L	3592833	3593333	random_2731	207	-
3L	3609204	3609704	random_2732	142	+
3L	3620412	3620912	random_2733	302	+
3L	3623375	3623875	random_2734	110	-
3L	3629213	3629713	random_2735	126	-
3L	3694747	3695247	random_2736	13653	-
3L	3695221	3695721	random_2737	129	-
3L	3718500	3719000	random_2738	821	+
3L	3752048	3752548	random_2739	2036	-
3L	3789152	3789652	random_2740	1135	+
3L	3823969	3824469	random_2741	110	+
3L	3857583	3858083	random_2742	684	-
3L	3860871	3861371	random_2743	216	-
3L	3863320	3863820	random_2744	227	-
3L	3864957	3865457	random_2745	1358	-
3L	3873027	3873527	random_2746	453	-
3L	3894613	3895113	random_2747	312	+
3L	3900082	3900582	random_2748	10329	-
3L	3915228	3915728	random_2749	304	+
3L	3919662	3920162	random_2750	523	+
3L	3928991	3929491	random_2751	750	+
3L	3947589	3948089	random_2752	1313	+
3L	3972253	3972753	random_2753	974	-
3L	4003126	4003626	random_2754	506	-
3L	4010341	4010841	random_2755	328	+
3L	4014450	4014950	random_2756	151	-
3L	4018814	4019314	random_2757	681	-
3L	4020493	4020993	random_2758	318	+
3L	4028494	4028994	random_2759	118	+
3L	4091170	4091670	random_2760	1266	+
3L	4128551	4129051	random_2761	1009	+
3L	4131719	4132219	random_2762	351	-
3L	4151501	4152001	random_2763	228	-
3L	4158559	4159059	random_2764	129	-
3L	4168322	4168822	random_2765	216	+
3L	4177499	4177999	random_2766	226	-
3L	4180964	4181464	random_2767	124	-
3L	4188533	4189033	random_2768	239	+
3L	4231741	4232241	random_2769	1711	+
3L	4233070	4233570	random_2770	431	+
3L	4303629	4304129	random_2771	2293	-
3L	4312647	4313147	random_2772	3938	-
3L	4321632	4322132	random_2773	1546	+
3L	4323288	4323788	random_2774	108	-
3L	4353125	4353625	random_2775	7959	+
3L	4362506	4363006	random_2776	391	+
3L	4366288	4366788	random_2777	1879	+
3L	4373493	4373993	random_2778	323	+
3L	4401114	4401614	random_2779	154	-
3L	4434441	4434941	random_2780	1922	+
3L	4513703	4514203	random_2781	221	+
3L	4515869	4516369	random_2782	103	+
3L	4523274	4523774	random_2783	1487	+
3L	4563416	4563916	random_2784	571	+
3L	4573264	4573764	random_2785	189	+
3L	4588989	4589489	random_2786	106	+
3L	4593270	4593770	random_2787	624	+
3L	4599880	4600380	random_2788	751	-
3L	4603916	4604416	random_2789	109	-
3L	4624566	4625066	random_2790	26473	-
3L	4669893	4670393	random_2791	2555	+
3L	4692040	4692540	random_2792	201	+
3L	4702456	4702956	random_2793	116	+
3L	4744565	4745065	random_2794	351	+
3L	4753578	4754078	random_2795	35460	+
3L	4766427	4766927	random_2796	351	-
3L	4777413	4777913	random_2797	2193	+
3L	4783930	4784430	random_2798	711	+
3L	4794475	4794975	random_2799	537	-
3L	4815117	4815617	random_2800	484	+
3L	4817504	4818004	random_2801	342	-
3L	4844806	4845306	random_2802	184	-
3L	4854720	4855220	random_2803	139	-
3L	4860934	4861434	random_2804	3110	-
3L	4911267	4911767	random_2805	2547	+
3L	4912092	4912592	random_2806	136	+
3L	4930612	4931112	random_2807	188	-
3L	4931117	4931617	random_2808	204	-
3L	4955004	4955504	random_2809	154	-
3L	4956403	4956903	random_2810	1086	+
3L	4963294	4963794	random_2811	108	-
3L	4989405	4989905	random_2812	7978	-
3L	4993856	4994356	random_2813	194	-
3L	5004299	5004799	random_2814	3088	-
3L	5040161	5040661	random_2815	248	+
3L	5056612	5057112	random_2816	349	+
3L	5073942	5074442	random_2817	139	-
3L	5075356	5075856	random_2818	163	+
3L	5093932	5094432	random_2819	646	-
3L	5115458	5115958	random_2820	1025	+
3L	5128566	5129066	random_2821	204	-
3L	5129646	5130146	random_2822	1560	+
3L	5172871	5173371	random_2823	1229	-
3L	5200693	5201193	random_2824	441	+
3L	5208841	5209341	random_2825	1538	+
3L	5209498	5209998	random_2826	523	-
3L	5214936	5215436	random_2827	13253	+
3L	5219445	5219945	random_2828	203	-
3L	5220955	5221455	random_2829	369	-
3L	5252664	5253164	random_2830	2137	-
3L	5272998	5273498	random_2831	12172	+
3L	5282369	5282869	random_2832	1315	+
3L	5314386	5314886	random_2833	262	-
3L	5318753	5319253	random_2834	275	+
3L	5332883	5333383	random_2835	291	-
3L	5334968	5335468	random_2836	3472	-
3L	5402393	5402893	random_2837	180	+
3L	5418478	5418978	random_2838	360	+
3L	5428054	5428554	random_2839	214	-
3L	5443395	5443895	random_2840	192	+
3L	5463074	5463574	random_2841	377	+
3L	5486231	5486731	random_2842	681	-
3L	5542430	5542930	random_2843	585	-
3L	5556100	5556600	random_2844	137	-
3L	5566639	5567139	random_2845	4124	-
3L	5598349	5598849	random_2846	398	+
3L	5626228	5626728	random_2847	1366	+
3L	5646528	5647028	random_2848	181	-
3L	5655704	5656204	random_2849	3335	+
3L	5718543	5719043	random_2850	695	+
3L	5743809	5744309	random_2851	10114	-
3L	5787380	5787880	random_2852	405	-
3L	5790053	5790553	random_2853	424	+
3L	5807681	5808181	random_2854	140	+
3L	5811327	5811827	random_2855	1037	+
3L	5838892	5839392	random_2856	348	-
3L	5867011	5867511	random_2857	415	+
3L	5867127	5867627	random_2858	120	+
3L	5886993	5887493	random_2859	2821	+
3L	5898408	5898908	random_2860	3224	-
3L	5916147	5916647	random_2861	498	+
3L	5923972	5924472	random_2862	271	-
3L	5974101	5974601	random_2863	7214	+
3L	5991570	5992070	random_2864	393	+
3L	6002940	6003440	random_2865	275	-
3L	6038233	6038733	random_2866	33716	-
3L	6048353	6048853	random_2867	895	+
3L	6070192	6070692	random_2868	145	+
3L	6094657	6095157	random_2869	239	+
3L	6101634	6102134	random_2870	5768	+
3L	6115894	6116394	random_2871	274	+
3L	6118373	6118873	random_2872	218	+
3L	6119556	6120056	random_2873	300	+
3L	6131145	6131645	random_2874	322	+
3L	6157918	6158418	random_2875	132	+
3L	6213361	6213861	random_2876	764	-
3L	6250980	6251480	random_2877	326	-
3L	6274933	6275433	random_2878	1633	-
3L	6303380	6303880	random_2879	166	+
3L	6304643	6305143	random_2880	127	-
3L	6349980	6350480	random_2881	6942	-
3L	6356149	6356649	random_2882	340	-
3L	6392467	6392967	random_2883	428	-
3L	6398147	6398647	random_2884	283	-
3L	6405225	6405725	random_2885	2003	+
3L	6419629	6420129	random_2886	360	+
3L	6426596	6427096	random_2887	3649	-
3L	6476184	6476684	random_2888	4308	-
3L	6485102	6485602	random_2889	391	-
3L	6502314	6502814	random_2890	202	+
3L	6506305	6506805	random_2891	246	-
3L	6517968	6518468	random_2892	563	-
3L	6523921	6524421	random_2893	1555	+
3L	6527430	6527930	random_2894	391	-
3L	6531336	6531836	random_2895	221	+
3L	6534200	6534700	random_2896	149	-
3L	6549183	6549683	random_2897	817	+
3L	6565793	6566293	random_2898	1458	-
3L	6570624	6571124	random_2899	570	-
3L	6584016	6584516	random_2900	357	-
3L	6590039	6590539	random_2901	201	-
3L	6594130	6594630	random_2902	471	+
3L	6617477	6617977	random_2903	766	+
3L	6623058	6623558	random_2904	425	-
3L	6629160	6629660	random_2905	3905	-
3L	6641531	6642031	random_2906	1666	+
3L	6647154	6647654	random_2907	619	+
3L	6649210	6649710	random_2908	381	+
3L	6654116	6654616	random_2909	124	+
3L	6663716	6664216	random_2910	1618	-
3L	6714263	6714763	random_2911	284	-
3L	6741501	6742001	random_2912	2080	+
3L	6743070	6743570	random_2913	200	+
3L	6746484	6746984	random_2914	160	-
3L	6751149	6751649	random_2915	1237	+
3L	6754926	6755426	random_2916	850	-
3L	6835963	6836463	random_2917	112	-
3L	6855006	6855506	random_2918	235	+
3L	6881416	6881916	random_2919	699	-
3L	6884285	6884785	random_2920	4647	-
3L	6886661	6887161	random_2921	255	+
3L	6915171	6915671	random_2922	271	+
3L	6922188	6922688	random_2923	128	+
3L	6938906	6939406	random_2924	177	-
3L	6943220	6943720	random_2925	188	+
3L	6952237	6952737	random_2926	611	-
3L	6960453	6960953	random_2927	1650	-
3L	6964491	6964991	random_2928	3112	-
3L	6970753	6971253	random_2929	193	+
3L	6981081	6981581	random_2930	311	+
3L	6998904	6999404	random_2931	10999	+
3L	7026939	7027439	random_2932	2092	+
3L	7037738	7038238	random_2933	102	-
3L	7081657	7082157	random_2934	473	-
3L	7122826	7123326	random_2935	3490	+
3L	7131733	7132233	random_2936	1129	+
3L	7177286	7177786	random_2937	3120	+
3L	7192647	7193147	random_2938	39253	-
3L	7228995	7229495	random_2939	105	-
3L	7232900	7233400	random_2940	1597	-
3L	7244665	7245165	random_2941	3083	+
3L	7256932	7257432	random_2942	238	-
3L	7265878	7266378	random_2943	261	-
3L	7275749	7276249	random_2944	26455	-
3L	7300874	7301374	random_2945	779	+
3L	7313631	7314131	random_2946	250	+
3L	7364541	7365041	random_2947	261	-
3L	7368030	7368530	random_2948	216	-
3L	7391030	7391530	random_2949	824	+
3L	7391555	7392055	random_2950	369	-
3L	7395340	7395840	random_2951	1295	-
3L	7406295	7406795	random_2952	5100	+
3L	7427028	7427528	random_2953	862	+
3L	7429364	7429864	random_2954	379	-
3L	7433496	7433996	random_2955	4031	-
3L	7455921	7456421	random_2956	325	-
3L	7459403	7459903	random_2957	317	-
3L	7461465	7461965	random_2958	508	-
3L	7486843	7487343	random_2959	3759	-
3L	7520470	7520970	random_2960	343	+
3L	7522695	7523195	random_2961	246	-
3L	7564803	7565303	random_2962	7447	-
3L	7571733	7572233	random_2963	328	-
3L	7582081	7582581	random_2964	335	+
3L	7594597	7595097	random_2965	1652	+
3L	7601815	7602315	random_2966	1438	-
3L	7603869	7604369	random_2967	781	+
3L	7613762	7614262	random_2968	416	-
3L	7644427	7644927	random_2969	173	-
3L	7655226	7655726	random_2970	10470	+
3L	7691572	7692072	random_2971	726	+
3L	7732689	7733189	random_2972	6493	-
3L	7745060	7745560	random_2973	143	-
3L	7766162	7766662	random_2974	150	+
3L	7767645	7768145	random_2975	164	-
3L	7789666	7790166	random_2976	1771	+
3L	7809890	7810390	random_2977	1820	-
3L	7833986	7834486	random_2978	281	+
3L	7848254	7848754	random_2979	162	+
3L	7863091	7863591	random_2980	9544	-
3L	7863147	7863647	random_2981	7557	+
3L	7875146	7875646	random_2982	6616	-
3L	7894295	7894795	random_2983	887	-
3L	7915119	7915619	random_2984	266	+
3L	7955315	7955815	random_2985	113	+
3L	7970589	7971089	random_2986	348	+
3L	8028464	8028964	random_2987	4328	+
3L	8030367	8030867	random_2988	202	-
3L	8036325	8036825	random_2989	483	+
3L	8039517	8040017	random_2990	661	-
3L	8047221	8047721	random_2991	159	+
3L	8064296	8064796	random_2992	641	-
3L	8064741	8065241	random_2993	215	+
3L	8076003	8076503	random_2994	344	+
3L	8096134	8096634	random_2995	368	-
3L	8103493	8103993	random_2996	1088	+
3L	8108292	8108792	random_2997	487	-
3L	8110798	8111298	random_2998	182	+
3L	8118616	8119116	random_2999	152	-
3L	8134723	8135223	random_3000	113	-
3L	8139099	8139599	random_3001	1004	+
3L	8146835	8147335	random_3002	247	-
3L	8155509	8156009	random_3003	1609	+
3L	8178592	8179092	random_3004	761	-
3L	8198377	8198877	random_3005	278	+
3L	8219419	8219919	random_3006	226	+
3L	8219908	8220408	random_3007	3455	+
3L	8228719	8229219	random_3008	1328	-
3L	8260483	8260983	random_3009	691	+
3L	8291939	8292439	random_3010	474	+
3L	8293294	8293794	random_3011	101	+
3L	8293611	8294111	random_3012	13352	-
3L	8297798	8298298	random_3013	319	-
3L	8313253	8313753	random_3014	4179	-
3L	8342964	8343464	random_3015	191	-
3L	8355708	8356208	random_3016	618	+
3L	8362633	8363133	random_3017	574	-
3L	8363428	8363928	random_3018	708	-
3L	8425335	8425835	random_3019	1830	-
3L	8437589	8438089	random_3020	245	-
3L	8446408	8446908	random_3021	243	-
3L	8449053	8449553	random_3022	510	+
3L	8488519	8489019	random_3023	161	+
3L	8500016	8500516	random_3024	2530	-
3L	8527182	8527682	random_3025	440	+
3L	8542705	8543205	random_3026	374	-
3L	8565452	8565952	random_3027	691	+
3L	8582007	8582507	random_3028	145	-
3L	8583875	8584375	random_3029	422	-
3L	8600015	8600515	random_3030	6305	-
3L	8646674	8647174	random_3031	424	+
3L	8658361	8658861	random_3032	1145	-
3L	8668067	8668567	random_3033	478	-
3L	8677004	8677504	random_3034	1024	-
3L	8677443	8677943	random_3035	650	-
3L	8684059	8684559	random_3036	301	-
3L	8685391	8685891	random_3037	151	+
3L	8686734	8687234	random_3038	125	-
3L	8730726	8731226	random_3039	1037	-
3L	8780964	8781464	random_3040	136	-
3L	8785536	8786036	random_3041	104	+
3L	8789351	8789851	random_3042	825	-
3L	8821934	8822434	random_3043	4488	-
3L	8843456	8843956	random_3044	144	-
3L	8918993	8919493	random_3045	339	+
3L	8928918	8929418	random_3046	904	+
3L	8946184	8946684	random_3047	1217	-
3L	8956676	8957176	random_3048	181	+
3L	8973755	8974255	random_3049	420	+
3L	8977406	8977906	random_3050	902	-
3L	8987962	8988462	random_3051	2082	-
3L	8996129	8996629	random_3052	882	+
3L	9003218	9003718	random_3053	8092	+
3L	9008047	9008547	random_3054	102	-
3L	9050401	9050901	random_3055	132	+
3L	9092406	9092906	random_3056	304	+
3L	9104464	9104964	random_3057	781	+
3L	9111991	9112491	random_3058	204	+
3L	9124262	9124762	random_3059	707	-
3L	9130758	9131258	random_3060	396	+
3L	9195415	9195915	random_3061	206	-
3L	9204877	9205377	random_3062	1873	+
3L	9215950	9216450	random_3063	1433	-
3L	9279607	9280107	random_3064	656	+
3L	9298928	9299428	random_3065	101	+
3L	9300686	9301186	random_3066	642	+
3L	9309125	9309625	random_3067	291	+
3L	9326825	9327325	random_3068	1065	-
3L	9330291	9330791	random_3069	104	+
3L	9335542	9336042	random_3070	6362	-
3L	9335599	9336099	random_3071	297	+
3L	9377420	9377920	random_3072	20056	+
3L	9378282	9378782	random_3073	138	+
3L	9386696	9387196	random_3074	163	+
3L	9391760	9392260	random_3075	146	+
3L	9401191	9401691	random_3076	1725	+
3L	9422547	9423047	random_3077	453	-
3L	9427944	9428444	random_3078	136	-
3L	9449452	9449952	random_3079	160	+
3L	9457098	9457598	random_3080	2030	-
3L	9472888	9473388	random_3081	197	+
3L	9476751	9477251	random_3082	609	-
3L	9481018	9481518	random_3083	326	-
3L	9523623	9524123	random_3084	3390	-
3L	9579808	9580308	random_3085	1294	+
3L	9612033	9612533	random_3086	118	+
3L	9617022	9617522	random_3087	324	+
3L	9619117	9619617	random_3088	576	+
3L	9652150	9652650	random_3089	2858	-
3L	9662916	9663416	random_3090	194	+
3L	9673783	9674283	random_3091	282	+
3L	9674045	9674545	random_3092	679	+
3L	9738332	9738832	random_3093	401	+
3L	9741274	9741774	random_3094	1123	+
3L	9747461	9747961	random_3095	11223	+
3L	9785306	9785806	random_3096	10653	+
3L	9840401	9840901	random_3097	4365	-
3L	9841826	9842326	random_3098	521	-
3L	9850384	9850884	random_3099	416	-
3L	9855287	9855787	random_3100	145	-
3L	9858719	9859219	random_3101	209	+
3L	9864829	9865329	random_3102	876	+
3L	9868459	9868959	random_3103	3056	+
3L	9884443	9884943	random_3104	228	+
3L	9969421	9969921	random_3105	2427	+
3L	9969500	9970000	random_3106	166	-
3L	9981455	9981955	random_3107	404	+
3L	9997694	9998194	random_3108	178	+
3L	10018404	10018904	random_3109	3765	+
3L	10044817	10045317	random_3110	385	-
3L	10056476	10056976	random_3111	183	-
3L	10075025	10075525	random_3112	683	-
3L	10110619	10111119	random_3113	32768	+
3L	10156459	10156959	random_3114	19266	-
3L	10161133	10161633	random_3115	131	+
3L	10184622	10185122	random_3116	1195	+
3L	10199674	10200174	random_3117	666	-
3L	10248867	10249367	random_3118	479	-
3L	10253036	10253536	random_3119	5971	+
3L	10261765	10262265	random_3120	169	+
3L	10280903	10281403	random_3121	394	-
3L	10282128	10282628	random_3122	670	+
3L	10308015	10308515	random_3123	1047	+
3L	10309650	10310150	random_3124	121	-
3L	10310225	10310725	random_3125	883	+
3L	10322583	10323083	random_3126	335	+
3L	10336321	10336821	random_3127	2144	-
3L	10342746	10343246	random_3128	2915	+
3L	10347041	10347541	random_3129	8150	+
3L	10393544	10394044	random_3130	280	-
3L	10431219	10431719	random_3131	609	-
3L	10434100	10434600	random_3132	203	-
3L	10484147	10484647	random_3133	1041	-
3L	10513134	10513634	random_3134	347	-
3L	10519739	10520239	random_3135	251	+
3L	10519920	10520420	random_3136	169	+
3L	10526870	10527370	random_3137	111	-
3L	10528014	10528514	random_3138	1792	+
3L	10538318	10538818	random_3139	11648	-
3L	10544629	10545129	random_3140	151	-
3L	10550270	10550770	random_3141	3465	-
3L	10562529	10563029	random_3142	2924	+
3L	10581660	10582160	random_3143	501	+
3L	10583327	10583827	random_3144	1142	+
3L	10590745	10591245	random_3145	177	+
3L	10624509	10625009	random_3146	108	-
3L	10641613	10642113	random_3147	3287	+
3L	10650084	10650584	random_3148	174	-
3L	10703861	10704361	random_3149	153	+
3L	10712162	10712662	random_3150	707	+
3L	10713290	10713790	random_3151	229	-
3L	10735479	10735979	random_3152	1902	-
3L	10748460	10748960	random_3153	123	-
3L	10750108	10750608	random_3154	122	-
3L	10812242	10812742	random_3155	669	+
3L	10840350	10840850	random_3156	580	+
3L	10845599	10846099	random_3157	136	+
3L	10860815	10861315	random_3158	560	-
3L	10869202	10869702	random_3159	1207	+
3L	10874331	10874831	random_3160	544	+
3L	10875325	10875825	random_3161	413	+
3L	10883109	10883609	random_3162	1903	+
3L	10901049	10901549	random_3163	327	+
3L	10928420	10928920	random_3164	28387	-
3L	10944802	10945302	random_3165	2108	+
3L	10968623	10969123	random_3166	143	-
3L	10978909	10979409	random_3167	2326	+
3L	11002572	11003072	random_3168	200	-
3L	11005021	11005521	random_3169	3657	-
3L	11007236	11007736	random_3170	315	+
3L	11009106	11009606	random_3171	138	-
3L	11014107	11014607	random_3172	441	+
3L	11018202	11018702	random_3173	157	+
3L	11019354	11019854	random_3174	257	-
3L	11025042	11025542	random_3175	2247	-
3L	11033298	11033798	random_3176	1416	+
3L	11038147	11038647	random_3177	576	+
3L	11040320	11040820	random_3178	785	+
3L	11044156	11044656	random_3179	4483	-
3L	11044739	11045239	random_3180	924	-
3L	11048015	11048515	random_3181	6887	-
3L	11053870	11054370	random_3182	638	-
3L	11077962	11078462	random_3183	116	-
3L	11131694	11132194	random_3184	166	+
3L	11138954	11139454	random_3185	257	+
3L	11159886	11160386	random_3186	1772	-
3L	11179443	11179943	random_3187	2399	-
3L	11183820	11184320	random_3188	139	-
3L	11189859	11190359	random_3189	2530	-
3L	11239412	11239912	random_3190	3649	-
3L	11251561	11252061	random_3191	4151	-
3L	11254676	11255176	random_3192	1098	-
3L	11255298	11255798	random_3193	1184	+
3L	11281509	11282009	random_3194	646	-
3L	11295079	11295579	random_3195	214	-
3L	11315336	11315836	random_3196	268	-
3L	11338624	11339124	random_3197	2047	+
3L	11343498	11343998	random_3198	1779	-
3L	11363204	11363704	random_3199	1028	-
3L	11370948	11371448	random_3200	337	+
3L	11392401	11392901	random_3201	1089	-
3L	11399629	11400129	random_3202	885	+
3L	11401006	11401506	random_3203	1216	+
3L	11401818	11402318	random_3204	173	-
3L	11407344	11407844	random_3205	518	-
3L	11470926	11471426	random_3206	424	-
3L	11479867	11480367	random_3207	26033	-
3L	11515298	11515798	random_3208	239	-
3L	11556531	11557031	random_3209	130	+
3L	11588818	11589318	random_3210	125	+
3L	11607780	11608280	random_3211	611	+
3L	11628782	11629282	random_3212	1071	+
3L	11640253	11640753	random_3213	365	+
3L	11643145	11643645	random_3214	372	+
3L	11691118	11691618	random_3215	268	+
3L	11691483	11691983	random_3216	236	-
3L	11691972	11692472	random_3217	7624	-
3L	11708988	11709488	random_3218	568	+
3L	11727110	11727610	random_3219	1324	+
3L	11770619	11771119	random_3220	844	-
3L	11803546	11804046	random_3221	1394	-
3L	11811506	11812006	random_3222	219888	+
3L	11819318	11819818	random_3223	307	-
3L	11838705	11839205	random_3224	771	-
3L	11856847	11857347	random_3225	18074	-
3L	11869323	11869823	random_3226	261	-
3L	11869611	11870111	random_3227	162	+
3L	11887722	11888222	random_3228	206	+
3L	11891773	11892273	random_3229	110	+
3L	11893752	11894252	random_3230	197	-
3L	11894523	11895023	random_3231	326	-
3L	11920405	11920905	random_3232	104	-
3L	11922702	11923202	random_3233	156	+
3L	11924433	11924933	random_3234	408	-
3L	11925296	11925796	random_3235	1529	-
3L	11929308	11929808	random_3236	273	+
3L	11944243	11944743	random_3237	108	-
3L	11975450	11975950	random_3238	1079	-
3L	12008892	12009392	random_3239	2151	-
3L	12070418	12070918	random_3240	1280	-
3L	12105238	12105738	random_3241	491	-
3L	12142263	12142763	random_3242	679	-
3L	12144262	12144762	random_3243	119	-
3L	12147228	12147728	random_3244	516	-
3L	12162510	12163010	random_3245	280	+
3L	12192065	12192565	random_3246	106	-
3L	12201936	12202436	random_3247	2476	+
3L	12240138	12240638	random_3248	606	+
3L	12241806	12242306	random_3249	110	-
3L	12246121	12246621	random_3250	5123	-
3L	12270903	12271403	random_3251	213	+
3L	12295556	12296056	random_3252	818	-
3L	12302899	12303399	random_3253	1824	+
3L	12309282	12309782	random_3254	470	+
3L	12362883	12363383	random_3255	153	-
3L	12378255	12378755	random_3256	409	+
3L	12421011	12421511	random_3257	2373	+
3L	12422525	12423025	random_3258	4206	+
3L	12426219	12426719	random_3259	661	-
3L	12433125	12433625	random_3260	363	-
3L	12488716	12489216	random_3261	402	+
3L	12499982	12500482	random_3262	242	+
3L	12505723	12506223	random_3263	1809	+
3L	12533820	12534320	random_3264	414	-
3L	12545823	12546323	random_3265	865	-
3L	12547123	12547623	random_3266	382	+
3L	12568876	12569376	random_3267	733	+
3L	12572756	12573256	random_3268	976	+
3L	12607121	12607621	random_3269	198	+
3L	12612577	12613077	random_3270	105	+
3L	12638452	12638952	random_3271	163	+
3L	12651016	12651516	random_3272	1427	-
3L	12662697	12663197	random_3273	5535	-
3L	12665773	12666273	random_3274	189	-
3L	12669302	12669802	random_3275	485	-
3L	12673177	12673677	random_3276	525	-
3L	12686377	12686877	random_3277	158	+
3L	12702297	12702797	random_3278	498	+
3L	12708387	12708887	random_3279	334	+
3L	12715539	12716039	random_3280	582	+
3L	12741561	12742061	random_3281	211	-
3L	12762019	12762519	random_3282	301	+
3L	12767515	12768015	random_3283	15511	-
3L	12791446	12791946	random_3284	546	-
3L	12805117	12805617	random_3285	807	-
3L	12820526	12821026	random_3286	4051	-
3L	12841857	12842357	random_3287	343	+
3L	12846428	12846928	random_3288	391	-
3L	12849517	12850017	random_3289	4094	+
3L	12864041	12864541	random_3290	2804	-
3L	12876739	12877239	random_3291	3565	-
3L	12911087	12911587	random_3292	519	+
3L	12912730	12913230	random_3293	106	+
3L	12914902	12915402	random_3294	217	-
3L	12930991	12931491	random_3295	3543	-
3L	12953575	12954075	random_3296	279	-
3L	12954761	12955261	random_3297	103	+
3L	12963052	12963552	random_3298	566	-
3L	12981273	12981773	random_3299	285	+
3L	12991261	12991761	random_3300	1720	+
3L	12994736	12995236	random_3301	721	+
3L	13095657	13096157	random_3302	4150	+
3L	13108561	13109061	random_3303	111	+
3L	13182047	13182547	random_3304	125	+
3L	13196032	13196532	random_3305	354	+
3L	13236241	13236741	random_3306	215	-
3L	13290521	13291021	random_3307	1676	+
3L	13320936	13321436	random_3308	3916	+
3L	13327600	13328100	random_3309	4458	+
3L	13329196	13329696	random_3310	488	-
3L	13364484	13364984	random_3311	9226	-
3L	13379812	13380312	random_3312	110	+
3L	13398392	13398892	random_3313	1828	+
3L	13405256	13405756	random_3314	336	-
3L	13415678	13416178	random_3315	114	-
3L	13457833	13458333	random_3316	161	-
3L	13464285	13464785	random_3317	1703	-
3L	13487370	13487870	random_3318	153	+
3L	13492944	13493444	random_3319	119	-
3L	13517540	13518040	random_3320	146	+
3L	13532114	13532614	random_3321	276	+
3L	13559583	13560083	random_3322	1935	-
3L	13569422	13569922	random_3323	204	-
3L	13603453	13603953	random_3324	112	-
3L	13619706	13620206	random_3325	250	-
3L	13666492	13666992	random_3326	151	+
3L	13709285	13709785	random_3327	168	-
3L	13713667	13714167	random_3328	160	-
3L	13717157	13717657	random_3329	13505	+
3L	13740012	13740512	random_3330	147	-
3L	13741385	13741885	random_3331	1800	+
3L	13750951	13751451	random_3332	270	+
3L	13785164	13785664	random_3333	8027	+
3L	13840348	13840848	random_3334	117	-
3L	13868613	13869113	random_3335	749	+
3L	13874568	13875068	random_3336	814	-
3L	13877271	13877771	random_3337	113	+
3L	13895322	13895822	random_3338	103	+
3L	13918901	13919401	random_3339	351	-
3L	13946134	13946634	random_3340	845	-
3L	13949985	13950485	random_3341	1292	+
3L	13957744	13958244	random_3342	3549	+
3L	13991466	13991966	random_3343	161	+
3L	14005877	14006377	random_3344	246	-
3L	14014712	14015212	random_3345	126	-
3L	14018295	14018795	random_3346	3756	-
3L	14078317	14078817	random_3347	121	+
3L	14111588	14112088	random_3348	186	+
3L	14112115	14112615	random_3349	16568	+
3L	14126184	14126684	random_3350	913	+
3L	14135275	14135775	random_3351	14334	-
3L	14160930	14161430	random_3352	116	-
3L	14182936	14183436	random_3353	471	+
3L	14207747	14208247	random_3354	5419	-
3L	14209471	14209971	random_3355	217	-
3L	14221257	14221757	random_3356	321	+
3L	14226210	14226710	random_3357	4085	+
3L	14242332	14242832	random_3358	1585	+
3L	14244551	14245051	random_3359	1725	+
3L	14254710	14255210	random_3360	564	+
3L	14311594	14312094	random_3361	122	-
3L	14314016	14314516	random_3362	630	-
3L	14320986	14321486	random_3363	94389	-
3L	14347229	14347729	random_3364	200	-
3L	14365695	14366195	random_3365	3299	-
3L	14388978	14389478	random_3366	2984	+
3L	14412286	14412786	random_3367	153	-
3L	14454505	14455005	random_3368	180	-
3L	14456846	14457346	random_3369	132	+
3L	14468139	14468639	random_3370	988	+
3L	14475066	14475566	random_3371	294	-
3L	14495915	14496415	random_3372	168	-
3L	14510594	14511094	random_3373	2073	+
3L	14532566	14533066	random_3374	300	-
3L	14532636	14533136	random_3375	643	-
3L	14543703	14544203	random_3376	170	-
3L	14560544	14561044	random_3377	5885	+
3L	14570162	14570662	random_3378	245	-
3L	14573964	14574464	random_3379	2540	+
3L	14574170	14574670	random_3380	394	-
3L	14596270	14596770	random_3381	3744	-
3L	14599448	14599948	random_3382	3079	-
3L	14626593	14627093	random_3383	267	+
3L	14669305	14669805	random_3384	11713	+
3L	14673443	14673943	random_3385	301	-
3L	14730793	14731293	random_3386	4418	+
3L	14736885	14737385	random_3387	297	-
3L	14747495	14747995	random_3388	101	+
3L	14748212	14748712	random_3389	260	+
3L	14775712	14776212	random_3390	333	-
3L	14781574	14782074	random_3391	217	+
3L	14794292	14794792	random_3392	3815	-
3L	14802662	14803162	random_3393	128	+
3L	14806637	14807137	random_3394	461	-
3L	14816760	14817260	random_3395	5650	+
3L	14835231	14835731	random_3396	114	-
3L	14890768	14891268	random_3397	499	-
3L	14914496	14914996	random_3398	6160	+
3L	14930636	14931136	random_3399	104	-
3L	14950773	14951273	random_3400	891	+
3L	14959732	14960232	random_3401	238	-
3L	14963600	14964100	random_3402	425	+
3L	14975175	14975675	random_3403	312	-
3L	15012526	15013026	random_3404	653	-
3L	15021011	15021511	random_3405	357	+
3L	15066689	15067189	random_3406	11796	+
3L	15075422	15075922	random_3407	751	+
3L	15113142	15113642	random_3408	331	+
3L	15117330	15117830	random_3409	1209	-
3L	15123942	15124442	random_3410	127	+
3L	15129455	15129955	random_3411	512	+
3L	15130976	15131476	random_3412	526	-
3L	15165937	15166437	random_3413	4865	-
3L	15190873	15191373	random_3414	499	-
3L	15193144	15193644	random_3415	214	-
3L	15294745	15295245	random_3416	359	+
3L	15295698	15296198	random_3417	360	+
3L	15305679	15306179	random_3418	724	-
3L	15309814	15310314	random_3419	395	+
3L	15329009	15329509	random_3420	113	-
3L	15329519	15330019	random_3421	135	+
3L	15341554	15342054	random_3422	149	+
3L	15341948	15342448	random_3423	6068	-
3L	15343244	15343744	random_3424	542	-
3L	15356042	15356542	random_3425	588	+
3L	15359831	15360331	random_3426	14335	-
3L	15377055	15377555	random_3427	264	+
3L	15395152	15395652	random_3428	556	-
3L	15408674	15409174	random_3429	293	+
3L	15414739	15415239	random_3430	3562	-
3L	15438399	15438899	random_3431	705	-
3L	15456768	15457268	random_3432	196	+
3L	15472340	15472840	random_3433	623	+
3L	15504976	15505476	random_3434	504	-
3L	15517610	15518110	random_3435	381	-
3L	15543383	15543883	random_3436	2133	-
3L	15546998	15547498	random_3437	189	+
3L	15551461	15551961	random_3438	396	-
3L	15608594	15609094	random_3439	105	+
3L	15622367	15622867	random_3440	148	-
3L	15632466	15632966	random_3441	1276	+
3L	15641191	15641691	random_3442	130	-
3L	15669289	15669789	random_3443	4748	+
3L	15688717	15689217	random_3444	350	+
3L	15702822	15703322	random_3445	465	-
3L	15706489	15706989	random_3446	5806	-
3L	15709538	15710038	random_3447	158	+
3L	15710879	15711379	random_3448	140	-
3L	15757581	15758081	random_3449	436	+
3L	15769828	15770328	random_3450	1062	-
3L	15778005	15778505	random_3451	191	-
3L	15784812	15785312	random_3452	351	-
3L	15791389	15791889	random_3453	666	-
3L	15816867	15817367	random_3454	1353	+
3L	15820253	15820753	random_3455	1446	-
3L	15868137	15868637	random_3456	1853	-
3L	15876130	15876630	random_3457	864	-
3L	15887272	15887772	random_3458	259	+
3L	15905994	15906494	random_3459	597	+
3L	15938667	15939167	random_3460	196	-
3L	15958296	15958796	random_3461	229	+
3L	15961519	15962019	random_3462	2652	+
3L	15976072	15976572	random_3463	1160	+
3L	16000679	16001179	random_3464	1069	+
3L	16000732	16001232	random_3465	226	-
3L	16022856	16023356	random_3466	817	-
3L	16028138	16028638	random_3467	822	-
3L	16040738	16041238	random_3468	6980	-
3L	16048277	16048777	random_3469	209	-
3L	16103482	16103982	random_3470	253	-
3L	16104809	16105309	random_3471	143	+
3L	16108172	16108672	random_3472	1338	-
3L	16119092	16119592	random_3473	2753	+
3L	16125614	16126114	random_3474	276	+
3L	16137925	16138425	random_3475	22622	-
3L	16146747	16147247	random_3476	1177	-
3L	16164068	16164568	random_3477	298	+
3L	16175060	16175560	random_3478	515	+
3L	16177444	16177944	random_3479	112	+
3L	16214156	16214656	random_3480	325	+
3L	16217420	16217920	random_3481	635	+
3L	16217541	16218041	random_3482	362	-
3L	16219977	16220477	random_3483	254	-
3L	16220396	16220896	random_3484	553	-
3L	16231925	16232425	random_3485	511	-
3L	16259071	16259571	random_3486	1005	-
3L	16262186	16262686	random_3487	230	-
3L	16323833	16324333	random_3488	169	+
3L	16338656	16339156	random_3489	159	+
3L	16349977	16350477	random_3490	1550	-
3L	16355103	16355603	random_3491	132	-
3L	16366840	16367340	random_3492	251	+
3L	16386084	16386584	random_3493	137	+
3L	16421770	16422270	random_3494	199	-
3L	16422538	16423038	random_3495	223	-
3L	16439867	16440367	random_3496	888	-
3L	16442042	16442542	random_3497	1669	+
3L	16445163	16445663	random_3498	200	+
3L	16453053	16453553	random_3499	5580	+
3L	16489446	16489946	random_3500	210	+
3L	16495567	16496067	random_3501	1965	-
3L	16518739	16519239	random_3502	2068	+
3L	16518909	16519409	random_3503	161	-
3L	16525455	16525955	random_3504	1460	+
3L	16537741	16538241	random_3505	179	+
3L	16563252	16563752	random_3506	328	+
3L	16572750	16573250	random_3507	810	+
3L	16626887	16627387	random_3508	6757	-
3L	16650857	16651357	random_3509	150	-
3L	16667017	16667517	random_3510	279	+
3L	16677627	16678127	random_3511	419	-
3L	16751645	16752145	random_3512	156	+
3L	16759899	16760399	random_3513	355	+
3L	16808170	16808670	random_3514	117	-
3L	16811077	16811577	random_3515	1754	-
3L	16815440	16815940	random_3516	1209	-
3L	16909003	16909503	random_3517	524	-
3L	16919647	16920147	random_3518	300	-
3L	16925759	16926259	random_3519	198	-
3L	16927482	16927982	random_3520	404	-
3L	16930182	16930682	random_3521	109	+
3L	16935744	16936244	random_3522	414	+
3L	16936059	16936559	random_3523	376	+
3L	16964660	16965160	random_3524	306	-
3L	16978446	16978946	random_3525	2617	+
3L	16990564	16991064	random_3526	820	-
3L	17010854	17011354	random_3527	936	+
3L	17019645	17020145	random_3528	569	+
3L	17083637	17084137	random_3529	820	-
3L	17086646	17087146	random_3530	733	-
3L	17095590	17096090	random_3531	2006	-
3L	17144453	17144953	random_3532	2038	+
3L	17145574	17146074	random_3533	182	-
3L	17182437	17182937	random_3534	1266	+
3L	17196357	17196857	random_3535	3391	-
3L	17213766	17214266	random_3536	1344	-
3L	17238772	17239272	random_3537	812	+
3L	17271216	17271716	random_3538	6458	+
3L	17276684	17277184	random_3539	1105	-
3L	17310900	17311400	random_3540	1183	-
3L	17356024	17356524	random_3541	14702	+
3L	17372910	17373410	random_3542	492	+
3L	17440010	17440510	random_3543	186	-
3L	17473822	17474322	random_3544	159	-
3L	17484317	17484817	random_3545	164	-
3L	17513456	17513956	random_3546	8914	+
3L	17537394	17537894	random_3547	4873	+
3L	17547205	17547705	random_3548	1799	-
3L	17550980	17551480	random_3549	113	-
3L	17572242	17572742	random_3550	155	+
3L	17647977	17648477	random_3551	1046	+
3L	17648656	17649156	random_3552	332	+
3L	17649489	17649989	random_3553	2213	+
3L	17660019	17660519	random_3554	188	-
3L	17689389	17689889	random_3555	1827	-
3L	17689873	17690373	random_3556	150	+
3L	17712824	17713324	random_3557	338	+
3L	17721291	17721791	random_3558	227	+
3L	17733515	17734015	random_3559	144	+
3L	17742947	17743447	random_3560	128	+
3L	17743753	17744253	random_3561	119	-
3L	17744434	17744934	random_3562	1528	+
3L	17751087	17751587	random_3563	322	-
3L	17756482	17756982	random_3564	530	-
3L	17767705	17768205	random_3565	150	+
3L	17782945	17783445	random_3566	592	-
3L	17802137	17802637	random_3567	153	+
3L	17828063	17828563	random_3568	332	+
3L	17848929	17849429	random_3569	1201	+
3L	17865666	17866166	random_3570	178	-
3L	17867888	17868388	random_3571	15782	+
3L	17868241	17868741	random_3572	977	+
3L	17875838	17876338	random_3573	201	-
3L	17881885	17882385	random_3574	11027	-
3L	17889841	17890341	random_3575	212	+
3L	17936763	17937263	random_3576	634	-
3L	17948202	17948702	random_3577	1016	-
3L	17967722	17968222	random_3578	161	-
3L	17991843	17992343	random_3579	187	-
3L	18011969	18012469	random_3580	168	+
3L	18014061	18014561	random_3581	4842	-
3L	18040865	18041365	random_3582	1180	-
3L	18062633	18063133	random_3583	381	-
3L	18065143	18065643	random_3584	127	-
3L	18070049	18070549	random_3585	151	-
3L	18077588	18078088	random_3586	135	-
3L	18081859	18082359	random_3587	231	-
3L	18128147	18128647	random_3588	12235	+
3L	18162496	18162996	random_3589	131	-
3L	18168694	18169194	random_3590	625	+
3L	18185945	18186445	random_3591	222	-
3L	18186261	18186761	random_3592	1876	-
3L	18201911	18202411	random_3593	115	-
3L	18228206	18228706	random_3594	195	+
3L	18236113	18236613	random_3595	1135	-
3L	18243258	18243758	random_3596	6334	-
3L	18247470	18247970	random_3597	1266	+
3L	18250738	18251238	random_3598	640	+
3L	18312622	18313122	random_3599	157	-
3L	18318289	18318789	random_3600	257	-
3L	18355312	18355812	random_3601	385	+
3L	18372936	18373436	random_3602	6244	-
3L	18391824	18392324	random_3603	678	-
3L	18392399	18392899	random_3604	239	-
3L	18422329	18422829	random_3605	2690	-
3L	18424901	18425401	random_3606	1482	+
3L	18436778	18437278	random_3607	107	+
3L	18447946	18448446	random_3608	209	+
3L	18452669	18453169	random_3609	437	-
3L	18453073	18453573	random_3610	3961	-
3L	18455197	18455697	random_3611	2710	-
3L	18478275	18478775	random_3612	299	+
3L	18527046	18527546	random_3613	250	-
3L	18530383	18530883	random_3614	492	+
3L	18554031	18554531	random_3615	2190	-
3L	18557247	18557747	random_3616	6963	+
3L	18572449	18572949	random_3617	4656	+
3L	18574983	18575483	random_3618	1569	-
3L	18617995	18618495	random_3619	1664	+
3L	18638002	18638502	random_3620	1065	-
3L	18643573	18644073	random_3621	141	-
3L	18700766	18701266	random_3622	765	-
3L	18726526	18727026	random_3623	283	-
3L	18728868	18729368	random_3624	363	-
3L	18737538	18738038	random_3625	362	-
3L	18754647	18755147	random_3626	5178	-
3L	18761609	18762109	random_3627	539	-
3L	18777363	18777863	random_3628	117	+
3L	18795339	18795839	random_3629	281	-
3L	18828981	18829481	random_3630	109	-
3L	18859251	18859751	random_3631	193	-
3L	18870716	18871216	random_3632	132	-
3L	18884121	18884621	random_3633	673	+
3L	18885145	18885645	random_3634	241	+
3L	18948412	18948912	random_3635	227	-
3L	18964725	18965225	random_3636	185	-
3L	18987253	18987753	random_3637	554	-
3L	19033442	19033942	random_3638	320	+
3L	19046214	19046714	random_3639	555	-
3L	19048521	19049021	random_3640	1168	+
3L	19049197	19049697	random_3641	519	-
3L	19069317	19069817	random_3642	295	-
3L	19070562	19071062	random_3643	342	-
3L	19114143	19114643	random_3644	285	+
3L	19120538	19121038	random_3645	326	-
3L	19135828	19136328	random_3646	463	+
3L	19166693	19167193	random_3647	140	+
3L	19175210	19175710	random_3648	4898	-
3L	19186270	19186770	random_3649	129	-
3L	19224451	19224951	random_3650	124	-
3L	19231646	19232146	random_3651	133	+
3L	19276767	19277267	random_3652	347	+
3L	19301418	19301918	random_3653	211	+
3L	19311128	19311628	random_3654	5674	+
3L	19347781	19348281	random_3655	9587	+
3L	19356837	19357337	random_3656	978	-
3L	19394529	19395029	random_3657	698	+
3L	19429647	19430147	random_3658	116	+
3L	19435027	19435527	random_3659	153	+
3L	19437298	19437798	random_3660	169	+
3L	19483686	19484186	random_3661	2442	-
3L	19488585	19489085	random_3662	1807	-
3L	19501609	19502109	random_3663	753	+
3L	19517422	19517922	random_3664	797	+
3L	19525026	19525526	random_3665	1685	-
3L	19531305	19531805	random_3666	173	-
3L	19554573	19555073	random_3667	9177	-
3L	19556917	19557417	random_3668	789	-
3L	19614966	19615466	random_3669	130	+
3L	19633984	19634484	random_3670	1482	+
3L	19635590	19636090	random_3671	119	-
3L	19661886	19662386	random_3672	1676	+
3L	19663663	19664163	random_3673	2162	-
3L	19669249	19669749	random_3674	149	-
3L	19671221	19671721	random_3675	502	-
3L	19680658	19681158	random_3676	136	-
3L	19685855	19686355	random_3677	359	+
3L	19711703	19712203	random_3678	107	+
3L	19727629	19728129	random_3679	410	+
3L	19737346	19737846	random_3680	955	+
3L	19755265	19755765	random_3681	11499	-
3L	19760784	19761284	random_3682	139	+
3L	19765959	19766459	random_3683	127	+
3L	19775408	19775908	random_3684	2335	-
3L	19800672	19801172	random_3685	227	-
3L	19826563	19827063	random_3686	1440	+
3L	19844926	19845426	random_3687	1324	-
3L	19857396	19857896	random_3688	271	-
3L	19862838	19863338	random_3689	698	-
3L	19882821	19883321	random_3690	2419	+
3L	19889580	19890080	random_3691	7749	+
3L	19903452	19903952	random_3692	594	+
3L	19909502	19910002	random_3693	559	-
3L	19916209	19916709	random_3694	798	-
3L	19946589	19947089	random_3695	662	-
3L	19957640	19958140	random_3696	580	-
3L	20005303	20005803	random_3697	209	-
3L	20026340	20026840	random_3698	745	-
3L	20028939	20029439	random_3699	223	+
3L	20034190	20034690	random_3700	416	-
3L	20053102	20053602	random_3701	141	-
3L	20058036	20058536	random_3702	182	-
3L	20087407	20087907	random_3703	1187	-
3L	20109254	20109754	random_3704	1270	-
3L	20117230	20117730	random_3705	110	+
3L	20213566	20214066	random_3706	450	+
3L	20222720	20223220	random_3707	1213	+
3L	20250315	20250815	random_3708	467	-
3L	20251338	20251838	random_3709	819	-
3L	20251958	20252458	random_3710	1552	+
3L	20259589	20260089	random_3711	313	+
3L	20287943	20288443	random_3712	730	+
3L	20289552	20290052	random_3713	2550	+
3L	20358664	20359164	random_3714	3394	+
3L	20360685	20361185	random_3715	904	-
3L	20372277	20372777	random_3716	472	-
3L	20382792	20383292	random_3717	276	+
3L	20394654	20395154	random_3718	136	+
3L	20408874	20409374	random_3719	817	-
3L	20420216	20420716	random_3720	1292	+
3L	20432131	20432631	random_3721	1824	-
3L	20439217	20439717	random_3722	1398	-
3L	20446797	20447297	random_3723	188	-
3L	20452906	20453406	random_3724	1451	-
3L	20458248	20458748	random_3725	453	+
3L	20483341	20483841	random_3726	614	-
3L	20486234	20486734	random_3727	130	-
3L	20489322	20489822	random_3728	132	-
3L	20504747	20505247	random_3729	144	-
3L	20551563	20552063	random_3730	4809	-
3L	20561575	20562075	random_3731	25345	+
3L	20564080	20564580	random_3732	116	-
3L	20582264	20582764	random_3733	2409	-
3L	20599987	20600487	random_3734	725	-
3L	20604597	20605097	random_3735	2078	-
3L	20620432	20620932	random_3736	349	+
3L	20636993	20637493	random_3737	195	+
3L	20641980	20642480	random_3738	1260	+
3L	20658242	20658742	random_3739	563	+
3L	20675924	20676424	random_3740	132	-
3L	20690956	20691456	random_3741	196	-
3L	20700828	20701328	random_3742	564	-
3L	20722979	20723479	random_3743	309	+
3L	20727353	20727853	random_3744	116	+
3L	20776691	20777191	random_3745	355	+
3L	20777814	20778314	random_3746	1205	-
3L	20792785	20793285	random_3747	499	+
3L	20814516	20815016	random_3748	423	+
3L	20814535	20815035	random_3749	101	-
3L	20822355	20822855	random_3750	114	+
3L	20831950	20832450	random_3751	127	+
3L	20839998	20840498	random_3752	568	-
3L	20841910	20842410	random_3753	137	+
3L	20855284	20855784	random_3754	1726	-
3L	20873687	20874187	random_3755	215	-
3L	20877595	20878095	random_3756	1871	+
3L	20885754	20886254	random_3757	1053	-
3L	20886607	20887107	random_3758	125	-
3L	20889169	20889669	random_3759	342	-
3L	20897554	20898054	random_3760	395	-
3L	20914081	20914581	random_3761	1120	-
3L	20941037	20941537	random_3762	405	+
3L	20979632	20980132	random_3763	153	-
3L	21003178	21003678	random_3764	490	-
3L	21005162	21005662	random_3765	1149	-
3L	21025901	21026401	random_3766	164	+
3L	21026767	21027267	random_3767	1684	-
3L	21063258	21063758	random_3768	228	-
3L	21090649	21091149	random_3769	14492	+
3L	21100130	21100630	random_3770	8653	+
3L	21114730	21115230	random_3771	1806	+
3L	21127720	21128220	random_3772	780	-
3L	21131005	21131505	random_3773	308	+
3L	21140522	21141022	random_3774	6460	-
3L	21148168	21148668	random_3775	280	-
3L	21196543	21197043	random_3776	178	-
3L	21205644	21206144	random_3777	1933	-
3L	21225537	21226037	random_3778	254	+
3L	21225823	21226323	random_3779	189	-
3L	21261931	21262431	random_3780	222	-
3L	21274789	21275289	random_3781	384	-
3L	21327389	21327889	random_3782	7211	+
3L	21337644	21338144	random_3783	330	-
3L	21343826	21344326	random_3784	149	-
3L	21350927	21351427	random_3785	1506	-
3L	21356446	21356946	random_3786	4384	-
3L	21360081	21360581	random_3787	1395	-
3L	21382046	21382546	random_3788	537	-
3L	21391724	21392224	random_3789	406	+
3L	21404715	21405215	random_3790	238	+
3L	21427681	21428181	random_3791	784	-
3L	21434608	21435108	random_3792	595	-
3L	21442835	21443335	random_3793	332	-
3L	21477225	21477725	random_3794	855	-
3L	21526399	21526899	random_3795	454	+
3L	21554391	21554891	random_3796	5353	+
3L	21590459	21590959	random_3797	359	-
3L	21618853	21619353	random_3798	113	-
3L	21635797	21636297	random_3799	6166	-
3L	21651738	21652238	random_3800	177	-
3L	21749189	21749689	random_3801	156	-
3L	21757015	21757515	random_3802	9754	-
3L	21760606	21761106	random_3803	102	-
3L	21769203	21769703	random_3804	278	-
3L	21776454	21776954	random_3805	189	+
3L	21785517	21786017	random_3806	1367	-
3L	21821049	21821549	random_3807	1105	-
3L	21857277	21857777	random_3808	148	+
3L	21862534	21863034	random_3809	564	+
3L	21863690	21864190	random_3810	5934	-
3L	21901186	21901686	random_3811	9458	-
3L	21938089	21938589	random_3812	3556	-
3L	21940665	21941165	random_3813	267	-
3L	21960651	21961151	random_3814	1012	-
3L	21971229	21971729	random_3815	10363	+
3L	22020239	22020739	random_3816	282	+
3L	22040506	22041006	random_3817	974	+
3L	22042256	22042756	random_3818	494	+
3L	22065418	22065918	random_3819	443	+
3L	22067295	22067795	random_3820	273	-
3L	22075714	22076214	random_3821	323	+
3L	22079313	22079813	random_3822	1118	-
3L	22094191	22094691	random_3823	189	-
3L	22103645	22104145	random_3824	1546	-
3L	22136701	22137201	random_3825	1308	-
3L	22138512	22139012	random_3826	371	+
3L	22166174	22166674	random_3827	503	-
3L	22192337	22192837	random_3828	1668	-
3L	22196379	22196879	random_3829	2030	-
3L	22205865	22206365	random_3830	124	-
3L	22213435	22213935	random_3831	1085	-
3L	22220696	22221196	random_3832	853	-
3L	22222123	22222623	random_3833	1474	-
3L	22259623	22260123	random_3834	244	-
3L	22275228	22275728	random_3835	1659	-
3L	22296795	22297295	random_3836	117	-
3L	22309158	22309658	random_3837	307	-
3L	22311862	22312362	random_3838	177	+
3L	22318020	22318520	random_3839	276	-
3L	22328498	22328998	random_3840	369	+
3L	22339181	22339681	random_3841	1058	+
3L	22346191	22346691	random_3842	300	-
3L	22378943	22379443	random_3843	208	-
3L	22392573	22393073	random_3844	2807	+
3L	22429449	22429949	random_3845	242	+
3L	22436002	22436502	random_3846	239	+
3L	22440175	22440675	random_3847	468	+
3L	22442005	22442505	random_3848	411	-
3L	22442606	22443106	random_3849	284	+
3L	22451652	22452152	random_3850	9434	+
3L	22557714	22558214	random_3851	2650	-
3L	22558389	22558889	random_3852	303	-
3L	22560236	22560736	random_3853	4365	-
3L	22593884	22594384	random_3854	108	+
3L	22610051	22610551	random_3855	114	+
3L	22662194	22662694	random_3856	1695	+
3L	22703279	22703779	random_3857	228	-
3L	22705322	22705822	random_3858	128	+
3L	22716452	22716952	random_3859	221	-
3L	22726706	22727206	random_3860	147	+
3L	22755510	22756010	random_3861	382	-
3L	22766538	22767038	random_3862	1491	-
3L	22783070	22783570	random_3863	913	+
3L	22785204	22785704	random_3864	248	+
3L	22793852	22794352	random_3865	287	-
3L	22802145	22802645	random_3866	107	-
3L	22844682	22845182	random_3867	286	+
3L	22852053	22852553	random_3868	1604	-
3L	22868733	22869233	random_3869	120	-
3L	22872472	22872972	random_3870	142	+
3L	22883231	22883731	random_3871	489	-
3L	22917080	22917580	random_3872	10807	-
3L	22922384	22922884	random_3873	188	-
3L	22927097	22927597	random_3874	159	+
3L	22956686	22957186	random_3875	862	-
3L	22959365	22959865	random_3876	136	+
3L	22960097	22960597	random_3877	138	-
3L	22999375	22999875	random_3878	106	+
3L	23003029	23003529	random_3879	737	+
3L	23041877	23042377	random_3880	258	-
3L	23057774	23058274	random_3881	393	-
3L	23057894	23058394	random_3882	453	-
3L	23135849	23136349	random_3883	907	-
3L	23149607	23150107	random_3884	825	-
3L	23161567	23162067	random_3885	177	-
3L	23228364	23228864	random_3886	1139	+
3L	23261344	23261844	random_3887	2691	-
3L	23273335	23273835	random_3888	979	-
3L	23285344	23285844	random_3889	113	-
3L	23306450	23306950	random_3890	2233	+
3L	23347246	23347746	random_3891	198	+
3L	23348559	23349059	random_3892	149	+
3L	23375328	23375828	random_3893	135	-
3L	23395668	23396168	random_3894	328	-
3L	23487069	23487569	random_3895	465	+
3L	23493114	23493614	random_3896	394	-
3L	23526421	23526921	random_3897	129	+
3L	23533937	23534437	random_3898	1016	+
3L	23550931	23551431	random_3899	2740	+
3L	23563096	23563596	random_3900	876	-
3L	23604186	23604686	random_3901	25372	+
3L	23629115	23629615	random_3902	2172	-
3L	23654893	23655393	random_3903	6249	+
3L	23662873	23663373	random_3904	467	+
3L	23728901	23729401	random_3905	1000	+
3L	23754112	23754612	random_3906	22845	+
3L	23754979	23755479	random_3907	133	-
3L	23758364	23758864	random_3908	145	-
3L	23777670	23778170	random_3909	110	-
3L	23784573	23785073	random_3910	494	-
3L	23800363	23800863	random_3911	147	-
3L	23807338	23807838	random_3912	242	+
3L	23834053	23834553	random_3913	157	-
3L	23840325	23840825	random_3914	5646	-
3L	23881734	23882234	random_3915	589	-
3L	23886934	23887434	random_3916	370	+
3L	23921893	23922393	random_3917	165	-
3L	23932688	23933188	random_3918	182	+
3L	23943515	23944015	random_3919	612	+
3L	23947516	23948016	random_3920	1231	-
3L	23958367	23958867	random_3921	496	+
3L	23985405	23985905	random_3922	10996	+
3L	23999408	23999908	random_3923	118	+
3L	24002696	24003196	random_3924	7957	-
3L	24003293	24003793	random_3925	421	-
3L	24022037	24022537	random_3926	1537	-
3L	24053891	24054391	random_3927	120	+
3L	24058105	24058605	random_3928	187	+
3L	24063070	24063570	random_3929	174	-
3L	24090741	24091241	random_3930	6646	+
3L	24107787	24108287	random_3931	114	-
3L	24155702	24156202	random_3932	142	-
3L	24182072	24182572	random_3933	1687	-
3L	24202779	24203279	random_3934	146	+
3L	24271175	24271675	random_3935	735	+
3L	24284085	24284585	random_3936	164	-
3L	24325862	24326362	random_3937	447	+
3L	24346100	24346600	random_3938	232	-
3L	24409666	24410166	random_3939	28879	+
3L	24416549	24417049	random_3940	1159	+
3L	24436035	24436535	random_3941	7117	+
3L	24457107	24457607	random_3942	5649	+
3L	24463253	24463753	random_3943	104	-
3L	24468807	24469307	random_3944	348	+
3L	24473766	24474266	random_3945	556	-
3L	24511566	24512066	random_3946	311	+
3L	24512163	24512663	random_3947	464	+
3R	9188	9688	random_3948	106	+
3R	16981	17481	random_3949	236	-
3R	36416	36916	random_3950	2435	+
3R	42737	43237	random_3951	17996	-
3R	46559	47059	random_3952	4978	-
3R	88382	88882	random_3953	444	+
3R	109178	109678	random_3954	874	+
3R	110940	111440	random_3955	3040	-
3R	128649	129149	random_3956	284	+
3R	133237	133737	random_3957	374	+
3R	183700	184200	random_3958	199	+
3R	187340	187840	random_3959	3740	-
3R	212253	212753	random_3960	139	-
3R	223909	224409	random_3961	132	-
3R	233552	234052	random_3962	117	-
3R	241501	242001	random_3963	324	+
3R	241914	242414	random_3964	293	-
3R	242099	242599	random_3965	1218	-
3R	243377	243877	random_3966	236	-
3R	299782	300282	random_3967	572	-
3R	335472	335972	random_3968	186	-
3R	366377	366877	random_3969	215	-
3R	373003	373503	random_3970	123	+
3R	376986	377486	random_3971	294	+
3R	393656	394156	random_3972	873	+
3R	404182	404682	random_3973	220	+
3R	429030	429530	random_3974	570	+
3R	437627	438127	random_3975	194	-
3R	444547	445047	random_3976	251	-
3R	449151	449651	random_3977	107	-
3R	468618	469118	random_3978	180	+
3R	478522	479022	random_3979	44173	-
3R	509995	510495	random_3980	700	-
3R	543767	544267	random_3981	176	-
3R	591760	592260	random_3982	133	-
3R	601529	602029	random_3983	582	-
3R	619365	619865	random_3984	1699	+
3R	627446	627946	random_3985	142	+
3R	634631	635131	random_3986	368	+
3R	651723	652223	random_3987	354	+
3R	667820	668320	random_3988	252	-
3R	722739	723239	random_3989	6158	+
3R	730240	730740	random_3990	187	-
3R	755964	756464	random_3991	123	-
3R	779776	780276	random_3992	1329	+
3R	780822	781322	random_3993	285	+
3R	828815	829315	random_3994	132	+
3R	839237	839737	random_3995	286	-
3R	908416	908916	random_3996	276	+
3R	927855	928355	random_3997	255	-
3R	947967	948467	random_3998	367	-
3R	950784	951284	random_3999	488	-
3R	957857	958357	random_4000	2822	+
3R	969609	970109	random_4001	135	-
3R	977840	978340	random_4002	1276	-
3R	984705	985205	random_4003	1205	+
3R	992437	992937	random_4004	717	-
3R	1038902	1039402	random_4005	264	-
3R	1088254	1088754	random_4006	1377	+
3R	1098191	1098691	random_4007	170	-
3R	1099744	1100244	random_4008	1138	+
3R	1114158	1114658	random_4009	378	+
3R	1141960	1142460	random_4010	112	+
3R	1148966	1149466	random_4011	450	-
3R	1159930	1160430	random_4012	163	-
3R	1219949	1220449	random_4013	429	-
3R	1233436	1233936	random_4014	142	-
3R	1248395	1248895	random_4015	319	+
3R	1265770	1266270	random_4016	189	-
3R	1276746	1277246	random_4017	10784	-
3R	1285253	1285753	random_4018	3142	-
3R	1289800	1290300	random_4019	5192	+
3R	1294226	1294726	random_4020	407	+
3R	1296390	1296890	random_4021	5063	+
3R	1303956	1304456	random_4022	7113	-
3R	1311026	1311526	random_4023	679	+
3R	1322973	1323473	random_4024	192	+
3R	1323239	1323739	random_4025	101	-
3R	1349834	1350334	random_4026	597	+
3R	1380428	1380928	random_4027	263	+
3R	1382993	1383493	random_4028	55225	-
3R	1428580	1429080	random_4029	124	-
3R	1454190	1454690	random_4030	151	-
3R	1465846	1466346	random_4031	239	+
3R	1486340	1486840	random_4032	119	-
3R	1512277	1512777	random_4033	614	-
3R	1544510	1545010	random_4034	555	-
3R	1555691	1556191	random_4035	492	-
3R	1560609	1561109	random_4036	170	+
3R	1564586	1565086	random_4037	632	+
3R	1568034	1568534	random_4038	250	+
3R	1581139	1581639	random_4039	849	+
3R	1612667	1613167	random_4040	498	+
3R	1626815	1627315	random_4041	1489	+
3R	1637386	1637886	random_4042	538	+
3R	1646742	1647242	random_4043	163	+
3R	1672240	1672740	random_4044	1122	-
3R	1693298	1693798	random_4045	5421	+
3R	1723488	1723988	random_4046	244	+
3R	1763634	1764134	random_4047	297	+
3R	1770071	1770571	random_4048	510	+
3R	1774626	1775126	random_4049	967	+
3R	1821645	1822145	random_4050	270	+
3R	1824555	1825055	random_4051	571	-
3R	1850690	1851190	random_4052	4946	-
3R	1876667	1877167	random_4053	3358	+
3R	1916867	1917367	random_4054	310	+
3R	1943013	1943513	random_4055	518	+
3R	1971120	1971620	random_4056	230	-
3R	1987168	1987668	random_4057	111	-
3R	1992529	1993029	random_4058	138	+
3R	2011528	2012028	random_4059	1138	-
3R	2016842	2017342	random_4060	149	-
3R	2027465	2027965	random_4061	274	-
3R	2028260	2028760	random_4062	848	-
3R	2056048	2056548	random_4063	755	-
3R	2057398	2057898	random_4064	1920	+
3R	2114496	2114996	random_4065	227	+
3R	2118999	2119499	random_4066	256	-
3R	2140656	2141156	random_4067	117	+
3R	2204160	2204660	random_4068	101	+
3R	2214107	2214607	random_4069	163	-
3R	2236575	2237075	random_4070	548	+
3R	2252348	2252848	random_4071	201	-
3R	2282828	2283328	random_4072	325	-
3R	2295348	2295848	random_4073	147	-
3R	2332833	2333333	random_4074	142	+
3R	2352936	2353436	random_4075	6487	+
3R	2368492	2368992	random_4076	2449	+
3R	2378144	2378644	random_4077	505	-
3R	2380502	2381002	random_4078	520	-
3R	2381575	2382075	random_4079	982	-
3R	2413873	2414373	random_4080	159	-
3R	2417640	2418140	random_4081	7998	+
3R	2430160	2430660	random_4082	3309	+
3R	2464415	2464915	random_4083	927	+
3R	2492395	2492895	random_4084	178	+
3R	2499756	2500256	random_4085	3200	-
3R	2508411	2508911	random_4086	457	-
3R	2509529	2510029	random_4087	3617	+
3R	2511499	2511999	random_4088	1011	-
3R	2521540	2522040	random_4089	181	-
3R	2530213	2530713	random_4090	151	-
3R	2572618	2573118	random_4091	3112	+
3R	2573478	2573978	random_4092	121	+
3R	2609514	2610014	random_4093	1020	-
3R	2619124	2619624	random_4094	360	-
3R	2639289	2639789	random_4095	1260	+
3R	2647994	2648494	random_4096	261	+
3R	2650909	2651409	random_4097	785	-
3R	2653026	2653526	random_4098	361	-
3R	2671864	2672364	random_4099	52299	-
3R	2690109	2690609	random_4100	242	+
3R	2727510	2728010	random_4101	104	-
3R	2735233	2735733	random_4102	36562	+
3R	2767157	2767657	random_4103	177	+
3R	2770152	2770652	random_4104	558	+
3R	2778458	2778958	random_4105	1131	+
3R	2820339	2820839	random_4106	1072	-
3R	2840968	2841468	random_4107	442	-
3R	2845105	2845605	random_4108	1442	+
3R	2850105	2850605	random_4109	229	+
3R	2851085	2851585	random_4110	1212	-
3R	2857530	2858030	random_4111	3024	-
3R	2903227	2903727	random_4112	280	+
3R	2959405	2959905	random_4113	439	-
3R	2964956	2965456	random_4114	5103	-
3R	2974022	2974522	random_4115	469	-
3R	2974055	2974555	random_4116	485	-
3R	2976871	2977371	random_4117	200	-
3R	2986107	2986607	random_4118	1732	-
3R	2999770	3000270	random_4119	201	+
3R	3005120	3005620	random_4120	137	+
3R	3011329	3011829	random_4121	438	-
3R	3011687	3012187	random_4122	1268	-
3R	3020554	3021054	random_4123	506	+
3R	3023767	3024267	random_4124	573	+
3R	3027718	3028218	random_4125	159	-
3R	3030326	3030826	random_4126	5556	-
3R	3038069	3038569	random_4127	1632	-
3R	3100126	3100626	random_4128	109	-
3R	3118586	3119086	random_4129	477	+
3R	3118962	3119462	random_4130	235	+
3R	3135720	3136220	random_4131	132	-
3R	3160412	3160912	random_4132	2785	-
3R	3199321	3199821	random_4133	1273	-
3R	3200485	3200985	random_4134	2672	-
3R	3204785	3205285	random_4135	154	-
3R	3209368	3209868	random_4136	136	-
3R	3219975	3220475	random_4137	205	+
3R	3226037	3226537	random_4138	362	+
3R	3239950	3240450	random_4139	339	+
3R	3245347	3245847	random_4140	219	-
3R	3279214	3279714	random_4141	271	+
3R	3291012	3291512	random_4142	135	-
3R	3343701	3344201	random_4143	272	+
3R	3348874	3349374	random_4144	895	-
3R	3354850	3355350	random_4145	290	+
3R	3365706	3366206	random_4146	759	-
3R	3372118	3372618	random_4147	4605	+
3R	3427520	3428020	random_4148	171	-
3R	3459374	3459874	random_4149	13685	-
3R	3471824	3472324	random_4150	2833	+
3R	3475752	3476252	random_4151	619	+
3R	3478359	3478859	random_4152	844	+
3R	3494780	3495280	random_4153	625	+
3R	3506965	3507465	random_4154	7972	+
3R	3516986	3517486	random_4155	2011	-
3R	3530657	3531157	random_4156	472	+
3R	3547084	3547584	random_4157	131	-
3R	3553637	3554137	random_4158	1482	-
3R	3569262	3569762	random_4159	2899	-
3R	3581494	3581994	random_4160	983	-
3R	3583814	3584314	random_4161	943	-
3R	3666887	3667387	random_4162	174	+
3R	3693838	3694338	random_4163	423	-
3R	3735587	3736087	random_4164	165	+
3R	3740724	3741224	random_4165	1852	-
3R	3763555	3764055	random_4166	276	+
3R	3776516	3777016	random_4167	573	+
3R	3827793	3828293	random_4168	140	+
3R	3837752	3838252	random_4169	752	-
3R	3877844	3878344	random_4170	193	+
3R	3935167	3935667	random_4171	426	+
3R	3936799	3937299	random_4172	388	-
3R	3961624	3962124	random_4173	488	+
3R	3990760	3991260	random_4174	5414	+
3R	4023383	4023883	random_4175	280	-
3R	4028459	4028959	random_4176	236	-
3R	4029143	4029643	random_4177	637	+
3R	4040953	4041453	random_4178	1768	+
3R	4045774	4046274	random_4179	177	+
3R	4066288	4066788	random_4180	199	+
3R	4163704	4164204	random_4181	6961	+
3R	4205000	4205500	random_4182	150	+
3R	4216516	4217016	random_4183	164	-
3R	4256239	4256739	random_4184	3343	-
3R	4259602	4260102	random_4185	406	+
3R	4262032	4262532	random_4186	485	+
3R	4298686	4299186	random_4187	1406	-
3R	4305875	4306375	random_4188	334	-
3R	4317240	4317740	random_4189	176	+
3R	4362144	4362644	random_4190	165	+
3R	4371329	4371829	random_4191	673	+
3R	4397595	4398095	random_4192	288	+
3R	4408470	4408970	random_4193	173	+
3R	4413430	4413930	random_4194	11509	+
3R	4418032	4418532	random_4195	926	-
3R	4428781	4429281	random_4196	146	+
3R	4445109	4445609	random_4197	17034	+
3R	4463244	4463744	random_4198	228	-
3R	4498706	4499206	random_4199	1132	-
3R	4520665	4521165	random_4200	147	+
3R	4524048	4524548	random_4201	575	-
3R	4526246	4526746	random_4202	686	-
3R	4596063	4596563	random_4203	6351	-
3R	4599840	4600340	random_4204	229	+
3R	4622976	4623476	random_4205	112	-
3R	4624396	4624896	random_4206	470	+
3R	4710935	4711435	random_4207	417	-
3R	4730857	4731357	random_4208	712	+
3R	4737802	4738302	random_4209	127	-
3R	4779828	4780328	random_4210	358	-
3R	4785309	4785809	random_4211	1393	-
3R	4796145	4796645	random_4212	250	+
3R	4806870	4807370	random_4213	180	-
3R	4816692	4817192	random_4214	1596	-
3R	4817883	4818383	random_4215	2049	-
3R	4830568	4831068	random_4216	452	+
3R	4840552	4841052	random_4217	616	-
3R	4856821	4857321	random_4218	180	-
3R	4876220	4876720	random_4219	627	+
3R	4881139	4881639	random_4220	108	-
3R	4906692	4907192	random_4221	1369	+
3R	4914970	4915470	random_4222	103	+
3R	4940655	4941155	random_4223	366	-
3R	4943859	4944359	random_4224	125	-
3R	4961814	4962314	random_4225	121	+
3R	4962992	4963492	random_4226	1968	+
3R	4970718	4971218	random_4227	24054	-
3R	4974775	4975275	random_4228	8205	-
3R	4980773	4981273	random_4229	124	+
3R	4986215	4986715	random_4230	2737	-
3R	4989418	4989918	random_4231	1428	-
3R	4991224	4991724	random_4232	107	+
3R	5021186	5021686	random_4233	317	+
3R	5034948	5035448	random_4234	183	-
3R	5039147	5039647	random_4235	126	-
3R	5052373	5052873	random_4236	1733	-
3R	5056874	5057374	random_4237	987	-
3R	5105948	5106448	random_4238	659	-
3R	5154215	5154715	random_4239	844	+
3R	5178814	5179314	random_4240	1431	+
3R	5181522	5182022	random_4241	2886	-
3R	5196357	5196857	random_4242	287	+
3R	5202477	5202977	random_4243	213	+
3R	5213916	5214416	random_4244	536	+
3R	5227559	5228059	random_4245	210	-
3R	5245078	5245578	random_4246	380	-
3R	5307952	5308452	random_4247	151	-
3R	5322164	5322664	random_4248	2975	-
3R	5334785	5335285	random_4249	3320	+
3R	5355219	5355719	random_4250	1037	+
3R	5362519	5363019	random_4251	322	-
3R	5385590	5386090	random_4252	1376	+
3R	5391546	5392046	random_4253	16447	+
3R	5394854	5395354	random_4254	761	+
3R	5404157	5404657	random_4255	235	-
3R	5406575	5407075	random_4256	6266	+
3R	5414678	5415178	random_4257	331	+
3R	5415282	5415782	random_4258	404	+
3R	5421628	5422128	random_4259	140	+
3R	5429975	5430475	random_4260	1145	-
3R	5432826	5433326	random_4261	934	+
3R	5433565	5434065	random_4262	129	+
3R	5448696	5449196	random_4263	1317	+
3R	5451069	5451569	random_4264	7778	+
3R	5452161	5452661	random_4265	287	-
3R	5478197	5478697	random_4266	136	-
3R	5481467	5481967	random_4267	27316	+
3R	5485635	5486135	random_4268	1362	-
3R	5485847	5486347	random_4269	1053	+
3R	5498690	5499190	random_4270	125	-
3R	5500152	5500652	random_4271	4626	+
3R	5544884	5545384	random_4272	1712	+
3R	5565156	5565656	random_4273	413	-
3R	5588930	5589430	random_4274	3886	+
3R	5598074	5598574	random_4275	6859	-
3R	5600539	5601039	random_4276	6853	-
3R	5644220	5644720	random_4277	2384	+
3R	5684745	5685245	random_4278	146	+
3R	5686870	5687370	random_4279	578	-
3R	5699097	5699597	random_4280	209	+
3R	5711052	5711552	random_4281	4420	+
3R	5728464	5728964	random_4282	4679	-
3R	5737079	5737579	random_4283	978	+
3R	5758901	5759401	random_4284	7090	-
3R	5773189	5773689	random_4285	302	+
3R	5805362	5805862	random_4286	293	-
3R	5812168	5812668	random_4287	808	+
3R	5813001	5813501	random_4288	190	+
3R	5814332	5814832	random_4289	6801	+
3R	5835728	5836228	random_4290	156	+
3R	5846647	5847147	random_4291	395	-
3R	5860415	5860915	random_4292	123	-
3R	5881966	5882466	random_4293	3698	+
3R	5915528	5916028	random_4294	733	+
3R	5918678	5919178	random_4295	293	+
3R	5926314	5926814	random_4296	373	+
3R	5936211	5936711	random_4297	641	+
3R	5990899	5991399	random_4298	343	-
3R	6015198	6015698	random_4299	2898	-
3R	6074937	6075437	random_4300	7555	-
3R	6082331	6082831	random_4301	3253	+
3R	6084825	6085325	random_4302	142	-
3R	6091811	6092311	random_4303	837	-
3R	6117528	6118028	random_4304	1501	-
3R	6125137	6125637	random_4305	900	+
3R	6171975	6172475	random_4306	6066	+
3R	6188869	6189369	random_4307	288	-
3R	6208594	6209094	random_4308	211	-
3R	6217959	6218459	random_4309	1159	-
3R	6224682	6225182	random_4310	2076	+
3R	6230250	6230750	random_4311	4999	-
3R	6243729	6244229	random_4312	394	+
3R	6260634	6261134	random_4313	119	+
3R	6263061	6263561	random_4314	808	+
3R	6267467	6267967	random_4315	395	+
3R	6268135	6268635	random_4316	3419	-
3R	6275221	6275721	random_4317	184	+
3R	6282545	6283045	random_4318	15042	-
3R	6285452	6285952	random_4319	239	+
3R	6328394	6328894	random_4320	235	-
3R	6363737	6364237	random_4321	525	+
3R	6371740	6372240	random_4322	4693	+
3R	6376018	6376518	random_4323	242	+
3R	6384594	6385094	random_4324	1969	+
3R	6410040	6410540	random_4325	227	+
3R	6453797	6454297	random_4326	365	+
3R	6470373	6470873	random_4327	1049	+
3R	6476154	6476654	random_4328	163	+
3R	6488536	6489036	random_4329	1166	-
3R	6510244	6510744	random_4330	159	-
3R	6549613	6550113	random_4331	252	+
3R	6587199	6587699	random_4332	307	+
3R	6619481	6619981	random_4333	658	-
3R	6622293	6622793	random_4334	245	-
3R	6626308	6626808	random_4335	1955	+
3R	6653200	6653700	random_4336	196	+
3R	6657322	6657822	random_4337	254	-
3R	6659886	6660386	random_4338	435	-
3R	6664559	6665059	random_4339	175	+
3R	6674256	6674756	random_4340	3454	-
3R	6694386	6694886	random_4341	2815	+
3R	6721380	6721880	random_4342	114	-
3R	6754727	6755227	random_4343	104	+
3R	6785457	6785957	random_4344	207	-
3R	6790911	6791411	random_4345	300	+
3R	6803298	6803798	random_4346	3103	-
3R	6811195	6811695	random_4347	175	-
3R	6816967	6817467	random_4348	1018	+
3R	6833496	6833996	random_4349	2991	+
3R	6862166	6862666	random_4350	272	-
3R	6867532	6868032	random_4351	31269	+
3R	6915406	6915906	random_4352	362	+
3R	6935104	6935604	random_4353	2688	-
3R	6942320	6942820	random_4354	105	+
3R	6961128	6961628	random_4355	1711	-
3R	6994783	6995283	random_4356	116	+
3R	7010934	7011434	random_4357	261	-
3R	7062963	7063463	random_4358	9254	+
3R	7069018	7069518	random_4359	345	+
3R	7071160	7071660	random_4360	184	+
3R	7114118	7114618	random_4361	349	-
3R	7115599	7116099	random_4362	940	-
3R	7134224	7134724	random_4363	229	+
3R	7135483	7135983	random_4364	162	-
3R	7139707	7140207	random_4365	614	-
3R	7170200	7170700	random_4366	7516	-
3R	7203163	7203663	random_4367	405	-
3R	7226285	7226785	random_4368	472	-
3R	7233690	7234190	random_4369	221	-
3R	7304022	7304522	random_4370	9660	-
3R	7381523	7382023	random_4371	124	+
3R	7397153	7397653	random_4372	510	+
3R	7400208	7400708	random_4373	361	+
3R	7405455	7405955	random_4374	205	-
3R	7423600	7424100	random_4375	1520	-
3R	7433682	7434182	random_4376	1088	-
3R	7450974	7451474	random_4377	2832	+
3R	7454257	7454757	random_4378	1037	-
3R	7458743	7459243	random_4379	913	+
3R	7460616	7461116	random_4380	2222	+
3R	7477349	7477849	random_4381	1745	-
3R	7479805	7480305	random_4382	327	+
3R	7487564	7488064	random_4383	102	+
3R	7493845	7494345	random_4384	116	+
3R	7495058	7495558	random_4385	2397	-
3R	7515427	7515927	random_4386	2294	+
3R	7526615	7527115	random_4387	668	+
3R	7575585	7576085	random_4388	397	-
3R	7607140	7607640	random_4389	471	-
3R	7671853	7672353	random_4390	705	+
3R	7708885	7709385	random_4391	170	+
3R	7738501	7739001	random_4392	509	-
3R	7766201	7766701	random_4393	18347	-
3R	7789103	7789603	random_4394	192	+
3R	7791493	7791993	random_4395	1646	-
3R	7841231	7841731	random_4396	976	+
3R	7861938	7862438	random_4397	479	+
3R	7878115	7878615	random_4398	19978	+
3R	7903098	7903598	random_4399	234	-
3R	7913328	7913828	random_4400	764	-
3R	7917932	7918432	random_4401	162	-
3R	7955282	7955782	random_4402	862	-
3R	7972352	7972852	random_4403	629	+
3R	7979358	7979858	random_4404	454	+
3R	8016581	8017081	random_4405	4436	+
3R	8027512	8028012	random_4406	135	-
3R	8035338	8035838	random_4407	112	-
3R	8060947	8061447	random_4408	2378	+
3R	8088877	8089377	random_4409	1707	+
3R	8150693	8151193	random_4410	112	-
3R	8168975	8169475	random_4411	2654	-
3R	8206757	8207257	random_4412	128	+
3R	8208119	8208619	random_4413	1749	+
3R	8220774	8221274	random_4414	407	-
3R	8235189	8235689	random_4415	477	+
3R	8272204	8272704	random_4416	105	+
3R	8274638	8275138	random_4417	329	+
3R	8290171	8290671	random_4418	2824	+
3R	8302525	8303025	random_4419	1412	+
3R	8372851	8373351	random_4420	19413	+
3R	8406869	8407369	random_4421	163	-
3R	8409670	8410170	random_4422	933	-
3R	8473950	8474450	random_4423	119	-
3R	8476271	8476771	random_4424	197	+
3R	8511468	8511968	random_4425	225	-
3R	8532702	8533202	random_4426	118	+
3R	8543686	8544186	random_4427	793	-
3R	8576652	8577152	random_4428	1116	-
3R	8588418	8588918	random_4429	199	-
3R	8595526	8596026	random_4430	198	-
3R	8602749	8603249	random_4431	786	-
3R	8608586	8609086	random_4432	103	-
3R	8613750	8614250	random_4433	245	-
3R	8618966	8619466	random_4434	385	-
3R	8631654	8632154	random_4435	371	-
3R	8655319	8655819	random_4436	386	-
3R	8686018	8686518	random_4437	187	+
3R	8693088	8693588	random_4438	2810	+
3R	8703683	8704183	random_4439	159	-
3R	8706815	8707315	random_4440	253	+
3R	8722754	8723254	random_4441	107	-
3R	8722926	8723426	random_4442	151	-
3R	8723492	8723992	random_4443	13285	-
3R	8726388	8726888	random_4444	526	+
3R	8729249	8729749	random_4445	242	+
3R	8745273	8745773	random_4446	9742	-
3R	8765420	8765920	random_4447	717	+
3R	8781858	8782358	random_4448	139	+
3R	8787221	8787721	random_4449	236	-
3R	8805477	8805977	random_4450	185	-
3R	8830038	8830538	random_4451	116	-
3R	8838562	8839062	random_4452	292	-
3R	8842730	8843230	random_4453	173	-
3R	8859371	8859871	random_4454	167	-
3R	8863633	8864133	random_4455	3281	+
3R	8864142	8864642	random_4456	299	-
3R	8866113	8866613	random_4457	233	+
3R	8887597	8888097	random_4458	300	+
3R	8910163	8910663	random_4459	340	-
3R	8922475	8922975	random_4460	247	+
3R	8927781	8928281	random_4461	1042	-
3R	8977160	8977660	random_4462	1128	+
3R	8988031	8988531	random_4463	120	+
3R	8993566	8994066	random_4464	160	+
3R	9012281	9012781	random_4465	1987	-
3R	9034600	9035100	random_4466	5594	+
3R	9083278	9083778	random_4467	3967	-
3R	9097835	9098335	random_4468	127376	-
3R	9131255	9131755	random_4469	294	-
3R	9134597	9135097	random_4470	5361	-
3R	9158287	9158787	random_4471	183	-
3R	9165057	9165557	random_4472	191	-
3R	9207259	9207759	random_4473	46202	+
3R	9232351	9232851	random_4474	10626	+
3R	9287837	9288337	random_4475	376	+
3R	9298263	9298763	random_4476	151	-
3R	9299659	9300159	random_4477	557	+
3R	9308760	9309260	random_4478	194	-
3R	9340776	9341276	random_4479	261	+
3R	9345363	9345863	random_4480	1246	+
3R	9365540	9366040	random_4481	847	-
3R	9376857	9377357	random_4482	474	+
3R	9388467	9388967	random_4483	883	+
3R	9389052	9389552	random_4484	1086	-
3R	9396411	9396911	random_4485	719	-
3R	9428554	9429054	random_4486	865	+
3R	9432194	9432694	random_4487	157	+
3R	9432488	9432988	random_4488	109	+
3R	9434871	9435371	random_4489	1237	+
3R	9448244	9448744	random_4490	2082	+
3R	9461574	9462074	random_4491	2114	+
3R	9470733	9471233	random_4492	461	+
3R	9495911	9496411	random_4493	146	+
3R	9499110	9499610	random_4494	107	+
3R	9517162	9517662	random_4495	577	-
3R	9522422	9522922	random_4496	1619	+
3R	9526685	9527185	random_4497	149	+
3R	9533053	9533553	random_4498	957	-
3R	9533149	9533649	random_4499	123	+
3R	9547732	9548232	random_4500	342	+
3R	9561917	9562417	random_4501	4655	+
3R	9565286	9565786	random_4502	248	-
3R	9565597	9566097	random_4503	1727	-
3R	9572120	9572620	random_4504	2250	+
3R	9611199	9611699	random_4505	387	+
3R	9630453	9630953	random_4506	560	-
3R	9631607	9632107	random_4507	451	+
3R	9636856	9637356	random_4508	881	+
3R	9645910	9646410	random_4509	203	+
3R	9651991	9652491	random_4510	340	+
3R	9660997	9661497	random_4511	627	-
3R	9670178	9670678	random_4512	317	-
3R	9672105	9672605	random_4513	1007	+
3R	9698687	9699187	random_4514	225	-
3R	9769531	9770031	random_4515	762	-
3R	9801320	9801820	random_4516	1481	+
3R	9814269	9814769	random_4517	199	+
3R	9831186	9831686	random_4518	601	-
3R	9872455	9872955	random_4519	343	+
3R	9892656	9893156	random_4520	351	-
3R	9913979	9914479	random_4521	1501	-
3R	9915939	9916439	random_4522	160	-
3R	9918855	9919355	random_4523	9258	-
3R	9923450	9923950	random_4524	120	+
3R	9976369	9976869	random_4525	136	-
3R	9994007	9994507	random_4526	4112	+
3R	10040799	10041299	random_4527	160	+
3R	10041884	10042384	random_4528	24940	+
3R	10057838	10058338	random_4529	1921	-
3R	10058554	10059054	random_4530	1245	-
3R	10070998	10071498	random_4531	214	-
3R	10072529	10073029	random_4532	267	-
3R	10092693	10093193	random_4533	175	+
3R	10102364	10102864	random_4534	3557	+
3R	10118643	10119143	random_4535	117	+
3R	10147297	10147797	random_4536	139	-
3R	10176819	10177319	random_4537	124	+
3R	10229227	10229727	random_4538	666	+
3R	10230108	10230608	random_4539	511	+
3R	10231300	10231800	random_4540	230	+
3R	10252999	10253499	random_4541	524	+
3R	10267944	10268444	random_4542	7889	+
3R	10288391	10288891	random_4543	767	+
3R	10299561	10300061	random_4544	176	-
3R	10304220	10304720	random_4545	227	-
3R	10313031	10313531	random_4546	591	+
3R	10321789	10322289	random_4547	616	-
3R	10326094	10326594	random_4548	4370	-
3R	10328832	10329332	random_4549	2748	-
3R	10344128	10344628	random_4550	156	-
3R	10345953	10346453	random_4551	120	-
3R	10363750	10364250	random_4552	2637	-
3R	10388261	10388761	random_4553	270	-
3R	10416934	10417434	random_4554	158	+
3R	10458165	10458665	random_4555	215	-
3R	10485340	10485840	random_4556	243	-
3R	10487366	10487866	random_4557	467	+
3R	10508534	10509034	random_4558	103	-
3R	10515326	10515826	random_4559	123	-
3R	10519135	10519635	random_4560	144	+
3R	10525879	10526379	random_4561	110	+
3R	10528840	10529340	random_4562	251	+
3R	10574331	10574831	random_4563	511	+
3R	10594879	10595379	random_4564	1079	-
3R	10595130	10595630	random_4565	1138	-
3R	10670134	10670634	random_4566	8317	-
3R	10698439	10698939	random_4567	1338	+
3R	10706749	10707249	random_4568	116	+
3R	10719441	10719941	random_4569	250	+
3R	10745813	10746313	random_4570	133	+
3R	10843035	10843535	random_4571	189	+
3R	10873794	10874294	random_4572	845	-
3R	10886139	10886639	random_4573	529	-
3R	10900602	10901102	random_4574	40482	-
3R	10912363	10912863	random_4575	194	+
3R	10913877	10914377	random_4576	146	-
3R	10948182	10948682	random_4577	1260	+
3R	10961840	10962340	random_4578	4861	+
3R	10993212	10993712	random_4579	191	-
3R	11029994	11030494	random_4580	183	+
3R	11036329	11036829	random_4581	115	+
3R	11167250	11167750	random_4582	265	-
3R	11189009	11189509	random_4583	728	+
3R	11191247	11191747	random_4584	246	+
3R	11230200	11230700	random_4585	3239	-
3R	11250210	11250710	random_4586	120	-
3R	11272005	11272505	random_4587	1220	-
3R	11287914	11288414	random_4588	458	-
3R	11299023	11299523	random_4589	1506	+
3R	11302181	11302681	random_4590	419	+
3R	11340644	11341144	random_4591	274	-
3R	11347449	11347949	random_4592	429	+
3R	11370558	11371058	random_4593	45420	-
3R	11442897	11443397	random_4594	419	-
3R	11458922	11459422	random_4595	717	+
3R	11477731	11478231	random_4596	303	+
3R	11483636	11484136	random_4597	7418	+
3R	11505575	11506075	random_4598	149972	+
3R	11517011	11517511	random_4599	1082	+
3R	11517159	11517659	random_4600	1703	-
3R	11524474	11524974	random_4601	1211	-
3R	11525558	11526058	random_4602	2000	+
3R	11527224	11527724	random_4603	539	-
3R	11530933	11531433	random_4604	302	+
3R	11559964	11560464	random_4605	256	-
3R	11568771	11569271	random_4606	480	-
3R	11608852	11609352	random_4607	112	-
3R	11622172	11622672	random_4608	162	+
3R	11669166	11669666	random_4609	9816	+
3R	11695424	11695924	random_4610	579	-
3R	11700720	11701220	random_4611	130	-
3R	11727146	11727646	random_4612	1105	-
3R	11751265	11751765	random_4613	117	+
3R	11755164	11755664	random_4614	103	-
3R	11772971	11773471	random_4615	322	-
3R	11789086	11789586	random_4616	284	+
3R	11797425	11797925	random_4617	475	+
3R	11821857	11822357	random_4618	206	+
3R	11838077	11838577	random_4619	4323	-
3R	11846837	11847337	random_4620	19659	-
3R	11847785	11848285	random_4621	1023	-
3R	11862973	11863473	random_4622	973	+
3R	11865666	11866166	random_4623	119	+
3R	11880937	11881437	random_4624	1508	-
3R	11886852	11887352	random_4625	122	-
3R	11887448	11887948	random_4626	1367	+
3R	11908061	11908561	random_4627	373	-
3R	11942913	11943413	random_4628	175	+
3R	11962719	11963219	random_4629	129	-
3R	11963833	11964333	random_4630	409	-
3R	12013183	12013683	random_4631	49693	+
3R	12038881	12039381	random_4632	4924	-
3R	12040166	12040666	random_4633	274	-
3R	12052577	12053077	random_4634	10496	-
3R	12066691	12067191	random_4635	220	-
3R	12081760	12082260	random_4636	746	-
3R	12083394	12083894	random_4637	1678	+
3R	12085920	12086420	random_4638	1472	-
3R	12086861	12087361	random_4639	2181	+
3R	12111027	12111527	random_4640	213	-
3R	12133232	12133732	random_4641	29894	+
3R	12135841	12136341	random_4642	154	+
3R	12159243	12159743	random_4643	1428	+
3R	12163750	12164250	random_4644	545	-
3R	12167429	12167929	random_4645	381	-
3R	12229695	12230195	random_4646	655	+
3R	12235506	12236006	random_4647	401	+
3R	12236324	12236824	random_4648	224	-
3R	12252975	12253475	random_4649	236	-
3R	12277021	12277521	random_4650	159	+
3R	12295741	12296241	random_4651	302	+
3R	12308453	12308953	random_4652	939	-
3R	12348985	12349485	random_4653	584	+
3R	12391017	12391517	random_4654	1375	+
3R	12433441	12433941	random_4655	727	-
3R	12481874	12482374	random_4656	365	-
3R	12490648	12491148	random_4657	23217	-
3R	12517624	12518124	random_4658	6641	-
3R	12520757	12521257	random_4659	973	+
3R	12534812	12535312	random_4660	347	-
3R	12560969	12561469	random_4661	207	-
3R	12574293	12574793	random_4662	11787	+
3R	12637801	12638301	random_4663	486	+
3R	12644240	12644740	random_4664	5062	-
3R	12691043	12691543	random_4665	2814	-
3R	12692519	12693019	random_4666	145	+
3R	12694261	12694761	random_4667	1277	-
3R	12726428	12726928	random_4668	251	-
3R	12731910	12732410	random_4669	420	-
3R	12750274	12750774	random_4670	436	+
3R	12774825	12775325	random_4671	946	-
3R	12803802	12804302	random_4672	167	+
3R	12823818	12824318	random_4673	324	-
3R	12823901	12824401	random_4674	779	-
3R	12842837	12843337	random_4675	1099	+
3R	12851583	12852083	random_4676	1321	+
3R	12878554	12879054	random_4677	213	-
3R	12943976	12944476	random_4678	910	-
3R	12950704	12951204	random_4679	221	-
3R	12970764	12971264	random_4680	117	-
3R	12972316	12972816	random_4681	103	-
3R	12974616	12975116	random_4682	849	-
3R	12991255	12991755	random_4683	937	-
3R	12993975	12994475	random_4684	2270	+
3R	13008474	13008974	random_4685	1482	+
3R	13019570	13020070	random_4686	679	-
3R	13040188	13040688	random_4687	121	+
3R	13043869	13044369	random_4688	263	-
3R	13050512	13051012	random_4689	2305	+
3R	13078599	13079099	random_4690	293	-
3R	13091242	13091742	random_4691	1098	+
3R	13104481	13104981	random_4692	3202	+
3R	13120377	13120877	random_4693	528	-
3R	13120502	13121002	random_4694	1394	-
3R	13124527	13125027	random_4695	2134	-
3R	13144208	13144708	random_4696	315	+
3R	13174101	13174601	random_4697	373	-
3R	13180513	13181013	random_4698	209	-
3R	13201225	13201725	random_4699	215	-
3R	13224617	13225117	random_4700	539	+
3R	13229843	13230343	random_4701	915	-
3R	13242707	13243207	random_4702	108	+
3R	13246366	13246866	random_4703	2057	+
3R	13257340	13257840	random_4704	2621	-
3R	13273739	13274239	random_4705	342	-
3R	13293591	13294091	random_4706	429	+
3R	13310400	13310900	random_4707	494	+
3R	13311232	13311732	random_4708	242	-
3R	13319322	13319822	random_4709	272	+
3R	13321650	13322150	random_4710	1727	-
3R	13323020	13323520	random_4711	9059	+
3R	13369752	13370252	random_4712	162	+
3R	13413755	13414255	random_4713	233	-
3R	13418654	13419154	random_4714	411	+
3R	13474774	13475274	random_4715	15650	+
3R	13487449	13487949	random_4716	2076	-
3R	13488626	13489126	random_4717	1255	-
3R	13497414	13497914	random_4718	3581	-
3R	13502491	13502991	random_4719	3818	+
3R	13505236	13505736	random_4720	1145	-
3R	13519892	13520392	random_4721	282	+
3R	13545589	13546089	random_4722	316	-
3R	13559985	13560485	random_4723	112	+
3R	13581412	13581912	random_4724	115	+
3R	13588779	13589279	random_4725	294	+
3R	13605723	13606223	random_4726	997	-
3R	13623113	13623613	random_4727	259	-
3R	13623236	13623736	random_4728	475	-
3R	13627310	13627810	random_4729	2240	-
3R	13645002	13645502	random_4730	1014	+
3R	13645336	13645836	random_4731	291	-
3R	13661837	13662337	random_4732	468	-
3R	13662399	13662899	random_4733	130	+
3R	13676872	13677372	random_4734	163	+
3R	13682301	13682801	random_4735	107	+
3R	13686019	13686519	random_4736	795	+
3R	13707258	13707758	random_4737	941	-
3R	13717187	13717687	random_4738	1053	-
3R	13722049	13722549	random_4739	4360	+
3R	13731295	13731795	random_4740	292	-
3R	13734436	13734936	random_4741	174	-
3R	13737898	13738398	random_4742	12833	-
3R	13762570	13763070	random_4743	17594	+
3R	13777819	13778319	random_4744	1319	+
3R	13855538	13856038	random_4745	429	+
3R	13862871	13863371	random_4746	2074	+
3R	13900210	13900710	random_4747	3383	-
3R	13919124	13919624	random_4748	497	-
3R	13923235	13923735	random_4749	471	+
3R	13938470	13938970	random_4750	125	-
3R	13986656	13987156	random_4751	5027	-
3R	13992486	13992986	random_4752	702	+
3R	14006029	14006529	random_4753	4344	+
3R	14016512	14017012	random_4754	183	-
3R	14016951	14017451	random_4755	380	-
3R	14028635	14029135	random_4756	680	+
3R	14038105	14038605	random_4757	513	-
3R	14066613	14067113	random_4758	474	-
3R	14070722	14071222	random_4759	147	+
3R	14128258	14128758	random_4760	336	+
3R	14223674	14224174	random_4761	537	+
3R	14303096	14303596	random_4762	318	+
3R	14315048	14315548	random_4763	47558	+
3R	14346196	14346696	random_4764	601	-
3R	14356982	14357482	random_4765	5407	-
3R	14359994	14360494	random_4766	563	+
3R	14364784	14365284	random_4767	945	-
3R	14401538	14402038	random_4768	219	-
3R	14419368	14419868	random_4769	253	-
3R	14438443	14438943	random_4770	399	+
3R	14444348	14444848	random_4771	7264	+
3R	14445129	14445629	random_4772	230	-
3R	14448253	14448753	random_4773	136	+
3R	14448817	14449317	random_4774	3053	-
3R	14450670	14451170	random_4775	2539	+
3R	14458551	14459051	random_4776	16483	-
3R	14462281	14462781	random_4777	16814	-
3R	14469791	14470291	random_4778	735	-
3R	14484897	14485397	random_4779	1091	+
3R	14529770	14530270	random_4780	898	-
3R	14532984	14533484	random_4781	1760	+
3R	14542617	14543117	random_4782	2141	+
3R	14549687	14550187	random_4783	662	+
3R	14585125	14585625	random_4784	14617	+
3R	14602140	14602640	random_4785	619	-
3R	14614515	14615015	random_4786	6560	+
3R	14675196	14675696	random_4787	2031	+
3R	14700013	14700513	random_4788	446	+
3R	14737309	14737809	random_4789	108	-
3R	14778303	14778803	random_4790	914	+
3R	14865091	14865591	random_4791	7795	-
3R	14886805	14887305	random_4792	159	-
3R	14896831	14897331	random_4793	267	-
3R	14900471	14900971	random_4794	320	-
3R	14909933	14910433	random_4795	475	+
3R	14929255	14929755	random_4796	3040	+
3R	14955635	14956135	random_4797	154	-
3R	15008836	15009336	random_4798	948	-
3R	15009842	15010342	random_4799	138	-
3R	15010240	15010740	random_4800	496	-
3R	15019916	15020416	random_4801	4393	+
3R	15021814	15022314	random_4802	260	+
3R	15030779	15031279	random_4803	352	+
3R	15042393	15042893	random_4804	12419	-
3R	15057555	15058055	random_4805	469	+
3R	15062632	15063132	random_4806	3275	-
3R	15071376	15071876	random_4807	258	-
3R	15074454	15074954	random_4808	1404	+
3R	15080167	15080667	random_4809	225	-
3R	15084144	15084644	random_4810	5334	-
3R	15115666	15116166	random_4811	106	+
3R	15144438	15144938	random_4812	888	-
3R	15146079	15146579	random_4813	974	+
3R	15206522	15207022	random_4814	1622	+
3R	15209397	15209897	random_4815	2176	-
3R	15214835	15215335	random_4816	976	-
3R	15221425	15221925	random_4817	129	-
3R	15254739	15255239	random_4818	28709	-
3R	15258383	15258883	random_4819	118	-
3R	15283673	15284173	random_4820	2428	+
3R	15309639	15310139	random_4821	114	+
3R	15340348	15340848	random_4822	116	+
3R	15340617	15341117	random_4823	603	-
3R	15356934	15357434	random_4824	123	+
3R	15398721	15399221	random_4825	300	+
3R	15401438	15401938	random_4826	643	+
3R	15409398	15409898	random_4827	110	+
3R	15477128	15477628	random_4828	406	-
3R	15482508	15483008	random_4829	3812	-
3R	15501553	15502053	random_4830	337	-
3R	15509222	15509722	random_4831	948	+
3R	15518861	15519361	random_4832	153	+
3R	15540846	15541346	random_4833	113	-
3R	15580964	15581464	random_4834	1020	+
3R	15583642	15584142	random_4835	237	-
3R	15630261	15630761	random_4836	131	+
3R	15637000	15637500	random_4837	126	-
3R	15647712	15648212	random_4838	461	-
3R	15689745	15690245	random_4839	251	-
3R	15689884	15690384	random_4840	243	+
3R	15704797	15705297	random_4841	528	-
3R	15729583	15730083	random_4842	2629	+
3R	15763497	15763997	random_4843	1105	+
3R	15802496	15802996	random_4844	61439	+
3R	15805903	15806403	random_4845	342	+
3R	15812488	15812988	random_4846	976	-
3R	15824028	15824528	random_4847	2293	+
3R	15861758	15862258	random_4848	102	+
3R	15865265	15865765	random_4849	104	-
3R	15879487	15879987	random_4850	937	+
3R	15880856	15881356	random_4851	2577	+
3R	15899902	15900402	random_4852	526	+
3R	15913230	15913730	random_4853	2547	-
3R	15917793	15918293	random_4854	3504	-
3R	15925217	15925717	random_4855	127	+
3R	15960755	15961255	random_4856	891	-
3R	15963737	15964237	random_4857	1008	-
3R	15971790	15972290	random_4858	164	+
3R	15979144	15979644	random_4859	357	-
3R	15980729	15981229	random_4860	118	-
3R	15990768	15991268	random_4861	219	-
3R	16020489	16020989	random_4862	142	-
3R	16073026	16073526	random_4863	352	+
3R	16096651	16097151	random_4864	343	+
3R	16103477	16103977	random_4865	863	-
3R	16140076	16140576	random_4866	481	+
3R	16170825	16171325	random_4867	260	+
3R	16209480	16209980	random_4868	141	+
3R	16227477	16227977	random_4869	295	+
3R	16229243	16229743	random_4870	143	-
3R	16260291	16260791	random_4871	165	-
3R	16267250	16267750	random_4872	393	-
3R	16274350	16274850	random_4873	225	+
3R	16305103	16305603	random_4874	1555	+
3R	16305504	16306004	random_4875	4234	+
3R	16343902	16344402	random_4876	414	+
3R	16381189	16381689	random_4877	1042	-
3R	16398679	16399179	random_4878	101	-
3R	16399368	16399868	random_4879	120	+
3R	16403693	16404193	random_4880	534	+
3R	16437147	16437647	random_4881	431	-
3R	16440836	16441336	random_4882	243	+
3R	16447974	16448474	random_4883	429	-
3R	16449037	16449537	random_4884	855	+
3R	16459194	16459694	random_4885	1379	-
3R	16466542	16467042	random_4886	151	-
3R	16533087	16533587	random_4887	952	-
3R	16600278	16600778	random_4888	27889	-
3R	16627707	16628207	random_4889	2141	+
3R	16644144	16644644	random_4890	121	+
3R	16644392	16644892	random_4891	447	+
3R	16670976	16671476	random_4892	238	+
3R	16685965	16686465	random_4893	322	+
3R	16701674	16702174	random_4894	818	+
3R	16718191	16718691	random_4895	146	+
3R	16718818	16719318	random_4896	6676	+
3R	16730436	16730936	random_4897	329	+
3R	16756994	16757494	random_4898	1384	-
3R	16770608	16771108	random_4899	317	+
3R	16786179	16786679	random_4900	1304	-
3R	16800561	16801061	random_4901	3181	-
3R	16819280	16819780	random_4902	246	-
3R	16829987	16830487	random_4903	350	+
3R	16847944	16848444	random_4904	1643	-
3R	16857848	16858348	random_4905	900	-
3R	16893401	16893901	random_4906	506	+
3R	16917880	16918380	random_4907	3572	-
3R	16923337	16923837	random_4908	2147	+
3R	16927700	16928200	random_4909	156	+
3R	16939178	16939678	random_4910	2050	-
3R	16944496	16944996	random_4911	671	-
3R	16980296	16980796	random_4912	252	-
3R	16989823	16990323	random_4913	3274	-
3R	16999109	16999609	random_4914	7355	+
3R	17018857	17019357	random_4915	183	-
3R	17031453	17031953	random_4916	183	+
3R	17040075	17040575	random_4917	1718	+
3R	17046355	17046855	random_4918	10685	+
3R	17068883	17069383	random_4919	946	-
3R	17070595	17071095	random_4920	114	+
3R	17094945	17095445	random_4921	184	-
3R	17121314	17121814	random_4922	426	-
3R	17137533	17138033	random_4923	171	-
3R	17138454	17138954	random_4924	5040	-
3R	17151519	17152019	random_4925	2609	+
3R	17170504	17171004	random_4926	814	+
3R	17179212	17179712	random_4927	837	-
3R	17179928	17180428	random_4928	142	+
3R	17182723	17183223	random_4929	273	-
3R	17242615	17243115	random_4930	137	-
3R	17291318	17291818	random_4931	28939	+
3R	17322134	17322634	random_4932	2201	-
3R	17328845	17329345	random_4933	275	+
3R	17329305	17329805	random_4934	3996	-
3R	17335954	17336454	random_4935	787	+
3R	17356705	17357205	random_4936	581	+
3R	17407400	17407900	random_4937	186	-
3R	17430828	17431328	random_4938	4131	-
3R	17434800	17435300	random_4939	2935	-
3R	17464315	17464815	random_4940	1991	-
3R	17473771	17474271	random_4941	4990	-
3R	17518652	17519152	random_4942	3214	-
3R	17527877	17528377	random_4943	15980	-
3R	17540051	17540551	random_4944	1847	+
3R	17572690	17573190	random_4945	8749	+
3R	17575257	17575757	random_4946	250	+
3R	17638914	17639414	random_4947	531	-
3R	17643003	17643503	random_4948	2262	+
3R	17664767	17665267	random_4949	1423	+
3R	17669808	17670308	random_4950	370	+
3R	17698490	17698990	random_4951	148	-
3R	17707564	17708064	random_4952	265	+
3R	17724079	17724579	random_4953	2119	+
3R	17731003	17731503	random_4954	2608	-
3R	17732079	17732579	random_4955	196	+
3R	17750982	17751482	random_4956	1645	+
3R	17782472	17782972	random_4957	915	+
3R	17813374	17813874	random_4958	373	-
3R	17820055	17820555	random_4959	14126	+
3R	17822701	17823201	random_4960	240	-
3R	17839985	17840485	random_4961	4747	-
3R	17840858	17841358	random_4962	2427	+
3R	17848452	17848952	random_4963	12378	+
3R	17894267	17894767	random_4964	1254	+
3R	17918804	17919304	random_4965	33239	+
3R	17991386	17991886	random_4966	210	+
3R	17999904	18000404	random_4967	4383	-
3R	18014218	18014718	random_4968	566	+
3R	18075762	18076262	random_4969	142	+
3R	18077162	18077662	random_4970	1044	+
3R	18114848	18115348	random_4971	298	-
3R	18125243	18125743	random_4972	842	+
3R	18125555	18126055	random_4973	208	-
3R	18132297	18132797	random_4974	199	+
3R	18147685	18148185	random_4975	985	+
3R	18169596	18170096	random_4976	218	-
3R	18173970	18174470	random_4977	18857	+
3R	18179647	18180147	random_4978	613	+
3R	18201997	18202497	random_4979	7366	+
3R	18211705	18212205	random_4980	266	+
3R	18212744	18213244	random_4981	164	+
3R	18263497	18263997	random_4982	147	-
3R	18266955	18267455	random_4983	142	-
3R	18276488	18276988	random_4984	409	-
3R	18301369	18301869	random_4985	140	+
3R	18304161	18304661	random_4986	975	+
3R	18342356	18342856	random_4987	251	-
3R	18375870	18376370	random_4988	15623	+
3R	18388691	18389191	random_4989	590	+
3R	18394005	18394505	random_4990	408	+
3R	18408609	18409109	random_4991	135	+
3R	18408851	18409351	random_4992	3221	+
3R	18459046	18459546	random_4993	218	+
3R	18538816	18539316	random_4994	110	+
3R	18561305	18561805	random_4995	234	+
3R	18572244	18572744	random_4996	241	-
3R	18590637	18591137	random_4997	1945	+
3R	18591427	18591927	random_4998	1563	+
3R	18596859	18597359	random_4999	214	+
3R	18611715	18612215	random_5000	328	-
3R	18617366	18617866	random_5001	109	-
3R	18625694	18626194	random_5002	139	+
3R	18626218	18626718	random_5003	50186	+
3R	18630249	18630749	random_5004	198	+
3R	18663974	18664474	random_5005	1330	-
3R	18688189	18688689	random_5006	309	+
3R	18703138	18703638	random_5007	132	+
3R	18726144	18726644	random_5008	202	-
3R	18731557	18732057	random_5009	243	-
3R	18735921	18736421	random_5010	163	+
3R	18742601	18743101	random_5011	6573	-
3R	18756549	18757049	random_5012	5393	-
3R	18757439	18757939	random_5013	425	-
3R	18759659	18760159	random_5014	253	+
3R	18760901	18761401	random_5015	359	+
3R	18763745	18764245	random_5016	123	+
3R	18764033	18764533	random_5017	675	+
3R	18808768	18809268	random_5018	137	-
3R	18811923	18812423	random_5019	620	+
3R	18818782	18819282	random_5020	13689	+
3R	18841177	18841677	random_5021	371	+
3R	18846615	18847115	random_5022	1684	-
3R	18883300	18883800	random_5023	236	-
3R	18894325	18894825	random_5024	102	+
3R	18904109	18904609	random_5025	520	-
3R	18905781	18906281	random_5026	416	-
3R	18908937	18909437	random_5027	674	+
3R	18930603	18931103	random_5028	7434	-
3R	18936692	18937192	random_5029	826	-
3R	18952902	18953402	random_5030	810	-
3R	18955611	18956111	random_5031	229	+
3R	18988227	18988727	random_5032	640	-
3R	18995246	18995746	random_5033	267	-
3R	19004944	19005444	random_5034	602	+
3R	19042357	19042857	random_5035	803	-
3R	19049205	19049705	random_5036	930	+
3R	19086728	19087228	random_5037	109	-
3R	19089547	19090047	random_5038	919	+
3R	19108900	19109400	random_5039	109	-
3R	19126034	19126534	random_5040	115	-
3R	19161236	19161736	random_5041	734	-
3R	19170888	19171388	random_5042	419	+
3R	19201949	19202449	random_5043	128	+
3R	19209124	19209624	random_5044	105	-
3R	19230830	19231330	random_5045	2149	-
3R	19248482	19248982	random_5046	1194	+
3R	19255967	19256467	random_5047	5891	-
3R	19299806	19300306	random_5048	706	+
3R	19315536	19316036	random_5049	153	+
3R	19315944	19316444	random_5050	7169	-
3R	19328235	19328735	random_5051	527	-
3R	19340915	19341415	random_5052	444	+
3R	19341150	19341650	random_5053	431	+
3R	19356641	19357141	random_5054	550	+
3R	19369091	19369591	random_5055	2005	+
3R	19378526	19379026	random_5056	166	+
3R	19406720	19407220	random_5057	278	+
3R	19406996	19407496	random_5058	175	+
3R	19407017	19407517	random_5059	335	+
3R	19409509	19410009	random_5060	196	-
3R	19409776	19410276	random_5061	140	-
3R	19419386	19419886	random_5062	598	-
3R	19421789	19422289	random_5063	186	-
3R	19426273	19426773	random_5064	2132	-
3R	19439822	19440322	random_5065	304	+
3R	19458624	19459124	random_5066	235	-
3R	19459084	19459584	random_5067	216	-
3R	19467787	19468287	random_5068	322	-
3R	19502732	19503232	random_5069	2758	-
3R	19511303	19511803	random_5070	160	+
3R	19529663	19530163	random_5071	973	-
3R	19550480	19550980	random_5072	479	-
3R	19574404	19574904	random_5073	160	-
3R	19577244	19577744	random_5074	127	+
3R	19588420	19588920	random_5075	417	-
3R	19610080	19610580	random_5076	126646	-
3R	19610299	19610799	random_5077	297	-
3R	19613952	19614452	random_5078	992	-
3R	19614715	19615215	random_5079	2243	+
3R	19629146	19629646	random_5080	942	-
3R	19653835	19654335	random_5081	240	+
3R	19703239	19703739	random_5082	2984	+
3R	19712436	19712936	random_5083	118	+
3R	19726838	19727338	random_5084	189	+
3R	19830835	19831335	random_5085	186	-
3R	19837119	19837619	random_5086	526	+
3R	19856812	19857312	random_5087	152	+
3R	19861867	19862367	random_5088	212	+
3R	19863515	19864015	random_5089	140	-
3R	19880179	19880679	random_5090	583	+
3R	19901552	19902052	random_5091	540	-
3R	19914423	19914923	random_5092	161	-
3R	19923369	19923869	random_5093	1362	+
3R	19924733	19925233	random_5094	724	+
3R	19943578	19944078	random_5095	128	-
3R	19962102	19962602	random_5096	677	-
3R	19987581	19988081	random_5097	645	+
3R	20041569	20042069	random_5098	582	+
3R	20097786	20098286	random_5099	1321	+
3R	20122356	20122856	random_5100	235	+
3R	20152753	20153253	random_5101	202	-
3R	20165563	20166063	random_5102	422	-
3R	20172381	20172881	random_5103	264	-
3R	20172513	20173013	random_5104	487	-
3R	20211380	20211880	random_5105	2092	+
3R	20298573	20299073	random_5106	118	-
3R	20318390	20318890	random_5107	138	+
3R	20319218	20319718	random_5108	398	-
3R	20332978	20333478	random_5109	2602	+
3R	20355462	20355962	random_5110	112	+
3R	20364967	20365467	random_5111	54360	-
3R	20402860	20403360	random_5112	592	+
3R	20446772	20447272	random_5113	429	+
3R	20461642	20462142	random_5114	114	+
3R	20474865	20475365	random_5115	274	+
3R	20504090	20504590	random_5116	304	-
3R	20507959	20508459	random_5117	346	-
3R	20534105	20534605	random_5118	300	+
3R	20560904	20561404	random_5119	651	-
3R	20566451	20566951	random_5120	1488	+
3R	20566713	20567213	random_5121	21946	+
3R	20570745	20571245	random_5122	6869	-
3R	20581805	20582305	random_5123	268	-
3R	20614347	20614847	random_5124	2676	+
3R	20631250	20631750	random_5125	122	-
3R	20633400	20633900	random_5126	158	+
3R	20639331	20639831	random_5127	5163	-
3R	20641003	20641503	random_5128	264	+
3R	20650738	20651238	random_5129	123	+
3R	20655277	20655777	random_5130	402	+
3R	20683758	20684258	random_5131	681	-
3R	20686595	20687095	random_5132	174	+
3R	20699017	20699517	random_5133	1969	+
3R	20707418	20707918	random_5134	1232	-
3R	20727202	20727702	random_5135	542	+
3R	20734786	20735286	random_5136	475	-
3R	20771626	20772126	random_5137	679	-
3R	20773345	20773845	random_5138	273	-
3R	20785832	20786332	random_5139	177	+
3R	20792873	20793373	random_5140	618	-
3R	20794465	20794965	random_5141	1151	+
3R	20804461	20804961	random_5142	110	+
3R	20811104	20811604	random_5143	128	-
3R	20815675	20816175	random_5144	475	+
3R	20824520	20825020	random_5145	6451	-
3R	20824772	20825272	random_5146	578	+
3R	20829018	20829518	random_5147	294	-
3R	20858248	20858748	random_5148	121	+
3R	20893001	20893501	random_5149	429	-
3R	20903911	20904411	random_5150	129	+
3R	20960284	20960784	random_5151	322	-
3R	20966787	20967287	random_5152	216	+
3R	20977766	20978266	random_5153	384	+
3R	20992087	20992587	random_5154	668	-
3R	20993243	20993743	random_5155	540	-
3R	20999502	21000002	random_5156	435	-
3R	21020208	21020708	random_5157	1369	+
3R	21061458	21061958	random_5158	133	+
3R	21129372	21129872	random_5159	754	-
3R	21180521	21181021	random_5160	292	+
3R	21238964	21239464	random_5161	178	+
3R	21240424	21240924	random_5162	2271	-
3R	21267966	21268466	random_5163	275	-
3R	21273145	21273645	random_5164	760	-
3R	21274429	21274929	random_5165	295	+
3R	21285731	21286231	random_5166	540	-
3R	21287145	21287645	random_5167	228	-
3R	21306837	21307337	random_5168	1114	-
3R	21311499	21311999	random_5169	436	+
3R	21330754	21331254	random_5170	11539	-
3R	21331655	21332155	random_5171	249	-
3R	21341302	21341802	random_5172	233	+
3R	21344332	21344832	random_5173	250	+
3R	21353192	21353692	random_5174	199	-
3R	21362331	21362831	random_5175	1210	+
3R	21416698	21417198	random_5176	22793	+
3R	21430469	21430969	random_5177	233	+
3R	21438399	21438899	random_5178	1026	+
3R	21444137	21444637	random_5179	6974	-
3R	21449626	21450126	random_5180	141	+
3R	21465053	21465553	random_5181	7396	-
3R	21502674	21503174	random_5182	611	+
3R	21540811	21541311	random_5183	623	-
3R	21589459	21589959	random_5184	3694	-
3R	21590286	21590786	random_5185	5046	+
3R	21601176	21601676	random_5186	5717	-
3R	21602864	21603364	random_5187	183	+
3R	21606373	21606873	random_5188	1634	-
3R	21656106	21656606	random_5189	593	+
3R	21665993	21666493	random_5190	580	+
3R	21677850	21678350	random_5191	12833	-
3R	21694640	21695140	random_5192	210	-
3R	21716618	21717118	random_5193	2950	-
3R	21733021	21733521	random_5194	966	-
3R	21736274	21736774	random_5195	684	+
3R	21740118	21740618	random_5196	325	-
3R	21747305	21747805	random_5197	1522	+
3R	21767540	21768040	random_5198	680	-
3R	21775658	21776158	random_5199	7062	+
3R	21775806	21776306	random_5200	187	+
3R	21805735	21806235	random_5201	582	-
3R	21827189	21827689	random_5202	236	+
3R	21835633	21836133	random_5203	224	+
3R	21862269	21862769	random_5204	6946	-
3R	21871194	21871694	random_5205	109	+
3R	21886403	21886903	random_5206	1643	-
3R	21912033	21912533	random_5207	2024	-
3R	21926746	21927246	random_5208	751	-
3R	21929416	21929916	random_5209	585	-
3R	21956954	21957454	random_5210	678	+
3R	21961066	21961566	random_5211	1338	-
3R	21962120	21962620	random_5212	812	+
3R	22000173	22000673	random_5213	101	+
3R	22005320	22005820	random_5214	285	-
3R	22043298	22043798	random_5215	269	+
3R	22052498	22052998	random_5216	2793	-
3R	22054786	22055286	random_5217	20731	-
3R	22064470	22064970	random_5218	229	-
3R	22089065	22089565	random_5219	745	+
3R	22091061	22091561	random_5220	426	+
3R	22124970	22125470	random_5221	1291	-
3R	22131905	22132405	random_5222	6470	+
3R	22132061	22132561	random_5223	399	-
3R	22135819	22136319	random_5224	1133	-
3R	22139872	22140372	random_5225	282	+
3R	22145423	22145923	random_5226	111	+
3R	22146067	22146567	random_5227	281	-
3R	22185233	22185733	random_5228	12008	+
3R	22188668	22189168	random_5229	329	+
3R	22225573	22226073	random_5230	439	+
3R	22254185	22254685	random_5231	7766	-
3R	22263218	22263718	random_5232	218	+
3R	22264663	22265163	random_5233	580	-
3R	22273583	22274083	random_5234	590	-
3R	22288583	22289083	random_5235	2824	-
3R	22296536	22297036	random_5236	192	+
3R	22314063	22314563	random_5237	141	-
3R	22329939	22330439	random_5238	294	+
3R	22346158	22346658	random_5239	135	-
3R	22361382	22361882	random_5240	126	-
3R	22364238	22364738	random_5241	234	+
3R	22382636	22383136	random_5242	106	+
3R	22387030	22387530	random_5243	374	-
3R	22389220	22389720	random_5244	380	+
3R	22400509	22401009	random_5245	658	-
3R	22402816	22403316	random_5246	6719	-
3R	22410001	22410501	random_5247	154	+
3R	22423527	22424027	random_5248	413	-
3R	22443072	22443572	random_5249	168	+
3R	22458550	22459050	random_5250	218	-
3R	22463171	22463671	random_5251	8996	+
3R	22476640	22477140	random_5252	1581	-
3R	22500139	22500639	random_5253	153	+
3R	22545172	22545672	random_5254	603	-
3R	22555256	22555756	random_5255	711	-
3R	22587249	22587749	random_5256	225	-
3R	22601881	22602381	random_5257	332	-
3R	22631682	22632182	random_5258	1251	+
3R	22672061	22672561	random_5259	183	+
3R	22683888	22684388	random_5260	142	+
3R	22694995	22695495	random_5261	150	+
3R	22695257	22695757	random_5262	1821	+
3R	22701907	22702407	random_5263	544	-
3R	22714928	22715428	random_5264	289	+
3R	22722127	22722627	random_5265	221	-
3R	22724871	22725371	random_5266	1041	+
3R	22741142	22741642	random_5267	606	-
3R	22807974	22808474	random_5268	219	-
3R	22808160	22808660	random_5269	174	-
3R	22818949	22819449	random_5270	115	-
3R	22860914	22861414	random_5271	163	-
3R	22904094	22904594	random_5272	427	-
3R	22913677	22914177	random_5273	167	+
3R	22918284	22918784	random_5274	466	+
3R	22933141	22933641	random_5275	349	+
3R	22933634	22934134	random_5276	377	-
3R	23023092	23023592	random_5277	599	-
3R	23074532	23075032	random_5278	269	+
3R	23091574	23092074	random_5279	118	+
3R	23109991	23110491	random_5280	658	+
3R	23141947	23142447	random_5281	201	-
3R	23155100	23155600	random_5282	428	+
3R	23164523	23165023	random_5283	131	+
3R	23212157	23212657	random_5284	29500	+
3R	23212208	23212708	random_5285	2268	+
3R	23258332	23258832	random_5286	1483	+
3R	23271187	23271687	random_5287	674	-
3R	23277357	23277857	random_5288	195	-
3R	23299501	23300001	random_5289	184	-
3R	23302340	23302840	random_5290	343	+
3R	23321049	23321549	random_5291	523	+
3R	23349761	23350261	random_5292	3264	-
3R	23370005	23370505	random_5293	244	+
3R	23372119	23372619	random_5294	397	+
3R	23393643	23394143	random_5295	438	-
3R	23395589	23396089	random_5296	120	-
3R	23421355	23421855	random_5297	2921	+
3R	23465726	23466226	random_5298	240	+
3R	23485091	23485591	random_5299	1104	-
3R	23499003	23499503	random_5300	187	+
3R	23506638	23507138	random_5301	127	-
3R	23522592	23523092	random_5302	148	-
3R	23526846	23527346	random_5303	485	+
3R	23535813	23536313	random_5304	1523	-
3R	23556487	23556987	random_5305	298	-
3R	23559473	23559973	random_5306	138	+
3R	23571986	23572486	random_5307	4235	-
3R	23628078	23628578	random_5308	145	+
3R	23630257	23630757	random_5309	1189	-
3R	23632442	23632942	random_5310	225	-
3R	23642927	23643427	random_5311	128	+
3R	23662455	23662955	random_5312	244	-
3R	23664657	23665157	random_5313	1727	-
3R	23665433	23665933	random_5314	4150	-
3R	23675170	23675670	random_5315	393	-
3R	23682980	23683480	random_5316	1091	+
3R	23684025	23684525	random_5317	181	+
3R	23713731	23714231	random_5318	368	+
3R	23768354	23768854	random_5319	220	+
3R	23769722	23770222	random_5320	3179	-
3R	23799909	23800409	random_5321	856	+
3R	23809058	23809558	random_5322	125	+
3R	23811684	23812184	random_5323	289	+
3R	23827957	23828457	random_5324	389	-
3R	23875150	23875650	random_5325	730	-
3R	23920656	23921156	random_5326	1308	+
3R	23947085	23947585	random_5327	126	-
3R	23959670	23960170	random_5328	104	-
3R	23965186	23965686	random_5329	101	-
3R	23968087	23968587	random_5330	112	+
3R	23972743	23973243	random_5331	137	-
3R	23977821	23978321	random_5332	401	-
3R	23993808	23994308	random_5333	459	-
3R	24066840	24067340	random_5334	243	+
3R	24070710	24071210	random_5335	284	-
3R	24075704	24076204	random_5336	286	-
3R	24083291	24083791	random_5337	798	-
3R	24139331	24139831	random_5338	873	+
3R	24166199	24166699	random_5339	232	+
3R	24193508	24194008	random_5340	259	+
3R	24200156	24200656	random_5341	130	+
3R	24208857	24209357	random_5342	115	+
3R	24209024	24209524	random_5343	847	+
3R	24263288	24263788	random_5344	891	-
3R	24283899	24284399	random_5345	501	+
3R	24285019	24285519	random_5346	1644	+
3R	24289382	24289882	random_5347	1102	-
3R	24317848	24318348	random_5348	5374	-
3R	24339030	24339530	random_5349	1020	-
3R	24381808	24382308	random_5350	910	-
3R	24405070	24405570	random_5351	1687	-
3R	24422717	24423217	random_5352	263	+
3R	24443596	24444096	random_5353	599	-
3R	24457859	24458359	random_5354	131	+
3R	24460672	24461172	random_5355	118	-
3R	24466406	24466906	random_5356	254	-
3R	24466494	24466994	random_5357	332	+
3R	24467143	24467643	random_5358	155	+
3R	24547739	24548239	random_5359	1283	-
3R	24552178	24552678	random_5360	367	-
3R	24556836	24557336	random_5361	4640	+
3R	24608099	24608599	random_5362	429	+
3R	24651294	24651794	random_5363	1134	-
3R	24663323	24663823	random_5364	3593	+
3R	24678098	24678598	random_5365	352	+
3R	24678744	24679244	random_5366	2768	-
3R	24702907	24703407	random_5367	2485	-
3R	24712796	24713296	random_5368	543	+
3R	24716901	24717401	random_5369	159	+
3R	24717264	24717764	random_5370	2408	+
3R	24725022	24725522	random_5371	444	-
3R	24727104	24727604	random_5372	7719	-
3R	24736726	24737226	random_5373	413	-
3R	24758134	24758634	random_5374	8174	-
3R	24803916	24804416	random_5375	395	+
3R	24828303	24828803	random_5376	761	-
3R	24846178	24846678	random_5377	2397	-
3R	24890450	24890950	random_5378	1105	+
3R	24899641	24900141	random_5379	708	-
3R	24910725	24911225	random_5380	153	-
3R	24953582	24954082	random_5381	282	+
3R	24964695	24965195	random_5382	594	-
3R	24968225	24968725	random_5383	497	-
3R	24981380	24981880	random_5384	245	+
3R	25007537	25008037	random_5385	418	-
3R	25012508	25013008	random_5386	285	-
3R	25024181	25024681	random_5387	407	+
3R	25040463	25040963	random_5388	2677	+
3R	25060451	25060951	random_5389	301	-
3R	25068608	25069108	random_5390	131	-
3R	25073371	25073871	random_5391	146	+
3R	25079379	25079879	random_5392	105	+
3R	25097348	25097848	random_5393	213	+
3R	25114114	25114614	random_5394	186	+
3R	25118534	25119034	random_5395	6214	-
3R	25132690	25133190	random_5396	960	+
3R	25137256	25137756	random_5397	287	+
3R	25142277	25142777	random_5398	167	+
3R	25162646	25163146	random_5399	402	+
3R	25200586	25201086	random_5400	21640	+
3R	25213522	25214022	random_5401	612	-
3R	25268470	25268970	random_5402	532	+
3R	25274230	25274730	random_5403	59076	-
3R	25302382	25302882	random_5404	7917	-
3R	25303469	25303969	random_5405	581	-
3R	25322101	25322601	random_5406	151	-
3R	25339072	25339572	random_5407	1249	-
3R	25365426	25365926	random_5408	188	+
3R	25392215	25392715	random_5409	277	-
3R	25449282	25449782	random_5410	225	-
3R	25460442	25460942	random_5411	2337	-
3R	25470944	25471444	random_5412	1882	-
3R	25500451	25500951	random_5413	118	-
3R	25520230	25520730	random_5414	123	+
3R	25536141	25536641	random_5415	880	+
3R	25544538	25545038	random_5416	3329	+
3R	25550566	25551066	random_5417	2165	-
3R	25550991	25551491	random_5418	3676	-
3R	25551806	25552306	random_5419	375	+
3R	25562778	25563278	random_5420	3401	+
3R	25572857	25573357	random_5421	276	-
3R	25582007	25582507	random_5422	654	+
3R	25584788	25585288	random_5423	196	-
3R	25584906	25585406	random_5424	5246	-
3R	25592057	25592557	random_5425	623	+
3R	25603097	25603597	random_5426	176	-
3R	25617001	25617501	random_5427	754	-
3R	25691354	25691854	random_5428	252	-
3R	25719077	25719577	random_5429	102	-
3R	25738423	25738923	random_5430	10891	+
3R	25757343	25757843	random_5431	172	-
3R	25785409	25785909	random_5432	184	+
3R	25808660	25809160	random_5433	468	+
3R	25821385	25821885	random_5434	494	+
3R	25842216	25842716	random_5435	675	-
3R	25900615	25901115	random_5436	3164	+
3R	25909369	25909869	random_5437	113	+
3R	25915733	25916233	random_5438	123	-
3R	25926237	25926737	random_5439	122	+
3R	25958061	25958561	random_5440	5583	-
3R	25988444	25988944	random_5441	855	-
3R	25996251	25996751	random_5442	181	-
3R	26000469	26000969	random_5443	1086	-
3R	26032967	26033467	random_5444	282	+
3R	26034127	26034627	random_5445	325	+
3R	26046844	26047344	random_5446	597	+
3R	26069949	26070449	random_5447	134	+
3R	26125095	26125595	random_5448	2368	-
3R	26184221	26184721	random_5449	136	-
3R	26195234	26195734	random_5450	249	-
3R	26241477	26241977	random_5451	481	+
3R	26244520	26245020	random_5452	121	+
3R	26302367	26302867	random_5453	777	+
3R	26317345	26317845	random_5454	2133	-
3R	26341847	26342347	random_5455	474	+
3R	26360670	26361170	random_5456	390	+
3R	26365481	26365981	random_5457	1036	+
3R	26393674	26394174	random_5458	306	-
3R	26411995	26412495	random_5459	6889	+
3R	26428920	26429420	random_5460	1016	+
3R	26437968	26438468	random_5461	524	+
3R	26438028	26438528	random_5462	632	+
3R	26473505	26474005	random_5463	154	+
3R	26518943	26519443	random_5464	266	-
3R	26576332	26576832	random_5465	336	+
3R	26602329	26602829	random_5466	1957	+
3R	26634232	26634732	random_5467	1898	+
3R	26637484	26637984	random_5468	129	-
3R	26668619	26669119	random_5469	1015	-
3R	26674771	26675271	random_5470	636	+
3R	26744437	26744937	random_5471	281	-
3R	26747749	26748249	random_5472	816	+
3R	26760945	26761445	random_5473	235	-
3R	26762142	26762642	random_5474	1106	-
3R	26783480	26783980	random_5475	155	-
3R	26807153	26807653	random_5476	539	-
3R	26818881	26819381	random_5477	4109	+
3R	26831743	26832243	random_5478	432	+
3R	26872835	26873335	random_5479	768	-
3R	26883513	26884013	random_5480	453	+
3R	26897737	26898237	random_5481	2302	-
3R	26934550	26935050	random_5482	7541	-
3R	26939347	26939847	random_5483	263	+
3R	26947374	26947874	random_5484	742	-
3R	26963083	26963583	random_5485	170	-
3R	26972094	26972594	random_5486	247	-
3R	27026515	27027015	random_5487	760	-
3R	27026695	27027195	random_5488	173	-
3R	27035391	27035891	random_5489	122	+
3R	27042306	27042806	random_5490	1453	-
3R	27057195	27057695	random_5491	716	-
3R	27078074	27078574	random_5492	417	-
3R	27119801	27120301	random_5493	135	+
3R	27131731	27132231	random_5494	3213	+
3R	27156673	27157173	random_5495	137	-
3R	27169900	27170400	random_5496	266	-
3R	27187291	27187791	random_5497	2340	-
3R	27198760	27199260	random_5498	1691	+
3R	27207026	27207526	random_5499	110	+
3R	27216868	27217368	random_5500	392	+
3R	27217249	27217749	random_5501	288	-
3R	27232931	27233431	random_5502	498	-
3R	27243340	27243840	random_5503	564	-
3R	27252024	27252524	random_5504	153	+
3R	27262337	27262837	random_5505	1150	-
3R	27264603	27265103	random_5506	140	-
3R	27297121	27297621	random_5507	253	+
3R	27302266	27302766	random_5508	263	-
3R	27305543	27306043	random_5509	1010	-
3R	27316992	27317492	random_5510	126	+
3R	27355553	27356053	random_5511	8315	-
3R	27355946	27356446	random_5512	5675	+
3R	27367907	27368407	random_5513	1984	+
3R	27373254	27373754	random_5514	109	-
3R	27386779	27387279	random_5515	2075	+
3R	27409471	27409971	random_5516	136	+
3R	27410724	27411224	random_5517	226	-
3R	27429894	27430394	random_5518	391	+
3R	27434764	27435264	random_5519	520	-
3R	27454622	27455122	random_5520	360	+
3R	27480544	27481044	random_5521	1917	-
3R	27492468	27492968	random_5522	111	-
3R	27499071	27499571	random_5523	589	+
3R	27508894	27509394	random_5524	122	-
3R	27510184	27510684	random_5525	175	+
3R	27542728	27543228	random_5526	2747	-
3R	27575665	27576165	random_5527	1932	+
3R	27625931	27626431	random_5528	650	+
3R	27641731	27642231	random_5529	1028	+
3R	27645786	27646286	random_5530	433	+
3R	27683474	27683974	random_5531	376	-
3R	27689987	27690487	random_5532	558	-
3R	27749639	27750139	random_5533	188	+
3R	27752118	27752618	random_5534	229	-
3R	27764287	27764787	random_5535	405	-
3R	27774621	27775121	random_5536	164	+
3R	27777201	27777701	random_5537	1661	+
3R	27797150	27797650	random_5538	323	+
3R	27804387	27804887	random_5539	5727	+
3R	27812390	27812890	random_5540	4785	+
3R	27824738	27825238	random_5541	1192	+
3R	27825950	27826450	random_5542	418	-
3R	27829977	27830477	random_5543	499	-
3R	27831676	27832176	random_5544	1878	+
3R	27847284	27847784	random_5545	27233	+
3R	27851257	27851757	random_5546	5216	+
3R	27882483	27882983	random_5547	189	-
4	15694	16194	random_5548	1179	+
4	60741	61241	random_5549	707	+
4	66752	67252	random_5550	273	+
4	113546	114046	random_5551	470	+
4	113929	114429	random_5552	3354	+
4	136273	136773	random_5553	115	+
4	162023	162523	random_5554	129	+
4	162714	163214	random_5555	1270	-
4	175140	175640	random_5556	156	+
4	193820	194320	random_5557	125	-
4	206532	207032	random_5558	455	-
4	218283	218783	random_5559	201	+
4	230581	231081	random_5560	157	-
4	237154	237654	random_5561	190	-
4	240352	240852	random_5562	103	+
4	248235	248735	random_5563	740	+
4	252240	252740	random_5564	974	+
4	287461	287961	random_5565	3158	-
4	345602	346102	random_5566	959	-
4	364371	364871	random_5567	124	-
4	370960	371460	random_5568	1064	+
4	400377	400877	random_5569	1778	-
4	434111	434611	random_5570	179	+
4	476699	477199	random_5571	4690	+
4	504617	505117	random_5572	1037	+
4	545894	546394	random_5573	225	-
4	575939	576439	random_5574	3356	+
4	596550	597050	random_5575	167	+
4	606380	606880	random_5576	481	-
4	608105	608605	random_5577	1959	+
4	618667	619167	random_5578	196	-
4	637320	637820	random_5579	171	-
4	643984	644484	random_5580	2954	-
4	645256	645756	random_5581	294	-
4	645442	645942	random_5582	2985	+
4	650722	651222	random_5583	382	+
4	654522	655022	random_5584	726	+
4	669404	669904	random_5585	1012	-
4	683697	684197	random_5586	274	+
4	694709	695209	random_5587	349	-
4	718401	718901	random_5588	112	-
4	719432	719932	random_5589	114	-
4	730082	730582	random_5590	2442	+
4	745100	745600	random_5591	112	-
4	756499	756999	random_5592	1277	-
4	786370	786870	random_5593	202	-
4	794392	794892	random_5594	132	+
4	800473	800973	random_5595	333	+
4	812700	813200	random_5596	287	-
4	834488	834988	random_5597	728	-
4	836271	836771	random_5598	4070	+
4	875004	875504	random_5599	641	+
4	879768	880268	random_5600	1979	+
4	881652	882152	random_5601	1374	-
4	902639	903139	random_5602	120	+
4	905959	906459	random_5603	103	-
4	925866	926366	random_5604	18028	+
4	926378	926878	random_5605	406	+
4	931483	931983	random_5606	388	-
4	940912	941412	random_5607	360	+
4	967093	967593	random_5608	286	+
4	971303	971803	random_5609	260	+
4	975463	975963	random_5610	269	-
4	999454	999954	random_5611	1028	-
4	1014782	1015282	random_5612	4138	+
4	1017494	1017994	random_5613	481	+
4	1037021	1037521	random_5614	108	+
4	1052702	1053202	random_5615	206	+
4	1068004	1068504	random_5616	256	+
4	1078906	1079406	random_5617	911	+
4	1081717	1082217	random_5618	127	-
4	1083174	1083674	random_5619	1522	-
4	1101729	1102229	random_5620	536	-
4	1104777	1105277	random_5621	135	-
4	1111227	1111727	random_5622	766	-
4	1132757	1133257	random_5623	7149	-
4	1149501	1150001	random_5624	233	-
4	1153395	1153895	random_5625	2759	-
4	1168710	1169210	random_5626	2827	+
4	1188645	1189145	random_5627	7064	-
4	1203183	1203683	random_5628	1233	-
4	1225860	1226360	random_5629	32451	-
4	1234334	1234834	random_5630	159	+
4	1311229	1311729	random_5631	242	+
4	1311385	1311885	random_5632	126	-
4	1341481	1341981	random_5633	359	+
X	13846	14346	random_5634	444	+
X	15081	15581	random_5635	237	+
X	29158	29658	random_5636	1333	+
X	45820	46320	random_5637	1291	+
X	45959	46459	random_5638	2137	+
X	47733	48233	random_5639	1859	+
X	184198	184698	random_5640	1706	-
X	196983	197483	random_5641	2096	+
X	197527	198027	random_5642	296	+
X	209950	210450	random_5643	4340	+
X	224150	224650	random_5644	13685	+
X	246901	247401	random_5645	283	+
X	256341	256841	random_5646	129	-
X	276773	277273	random_5647	1021	+
X	284135	284635	random_5648	372	-
X	304279	304779	random_5649	922	-
X	316493	316993	random_5650	335	+
X	335135	335635	random_5651	788	-
X	337524	338024	random_5652	5837	+
X	349264	349764	random_5653	197	+
X	352793	353293	random_5654	119	+
X	406109	406609	random_5655	114	+
X	442586	443086	random_5656	105	+
X	469606	470106	random_5657	190	+
X	475918	476418	random_5658	123	+
X	476101	476601	random_5659	12005	-
X	478645	479145	random_5660	177	+
X	528075	528575	random_5661	493	-
X	528840	529340	random_5662	232	-
X	544072	544572	random_5663	606	+
X	567376	567876	random_5664	902	+
X	574634	575134	random_5665	13007	+
X	605202	605702	random_5666	3243	-
X	617022	617522	random_5667	19530	-
X	623144	623644	random_5668	2311	+
X	631529	632029	random_5669	225	-
X	701127	701627	random_5670	112	+
X	701979	702479	random_5671	757	+
X	703297	703797	random_5672	600	+
X	721843	722343	random_5673	503	-
X	729819	730319	random_5674	104	+
X	735961	736461	random_5675	1002	-
X	739303	739803	random_5676	144	-
X	740196	740696	random_5677	368	-
X	746214	746714	random_5678	169	+
X	759140	759640	random_5679	237	-
X	776075	776575	random_5680	926	-
X	797249	797749	random_5681	239	+
X	808860	809360	random_5682	2260	-
X	833051	833551	random_5683	219	-
X	838557	839057	random_5684	8600	-
X	844733	845233	random_5685	2122	-
X	852775	853275	random_5686	791	+
X	853527	854027	random_5687	1315	+
X	871297	871797	random_5688	631	-
X	902843	903343	random_5689	466	-
X	926605	927105	random_5690	241	+
X	928338	928838	random_5691	951	-
X	941308	941808	random_5692	280	-
X	949959	950459	random_5693	4352	+
X	951615	952115	random_5694	617	+
X	1010587	1011087	random_5695	679	+
X	1019137	1019637	random_5696	109	+
X	1046376	1046876	random_5697	134	-
X	1062173	1062673	random_5698	337	-
X	1065647	1066147	random_5699	2386	-
X	1082610	1083110	random_5700	447	-
X	1153345	1153845	random_5701	233	+
X	1157157	1157657	random_5702	266	-
X	1171361	1171861	random_5703	291	-
X	1194372	1194872	random_5704	1422	-
X	1195404	1195904	random_5705	962	+
X	1195630	1196130	random_5706	701	+
X	1227248	1227748	random_5707	171	-
X	1250463	1250963	random_5708	389	-
X	1277540	1278040	random_5709	147	+
X	1291003	1291503	random_5710	223	+
X	1302029	1302529	random_5711	4119	-
X	1303568	1304068	random_5712	315	+
X	1307437	1307937	random_5713	816	-
X	1314361	1314861	random_5714	247	+
X	1316653	1317153	random_5715	421	+
X	1351677	1352177	random_5716	128	+
X	1380396	1380896	random_5717	9557	-
X	1383060	1383560	random_5718	146	-
X	1390732	1391232	random_5719	322	-
X	1399786	1400286	random_5720	2367	+
X	1407125	1407625	random_5721	1002	+
X	1420694	1421194	random_5722	143	+
X	1439346	1439846	random_5723	7640	+
X	1459398	1459898	random_5724	391	-
X	1462806	1463306	random_5725	654	-
X	1479482	1479982	random_5726	9121	+
X	1504844	1505344	random_5727	3280	-
X	1507013	1507513	random_5728	135	-
X	1508452	1508952	random_5729	1168	+
X	1522730	1523230	random_5730	1314	-
X	1531606	1532106	random_5731	16934	+
X	1532898	1533398	random_5732	333	+
X	1535423	1535923	random_5733	543	-
X	1540245	1540745	random_5734	129	-
X	1546287	1546787	random_5735	180	-
X	1550848	1551348	random_5736	317	-
X	1566731	1567231	random_5737	3985	+
X	1609002	1609502	random_5738	846	+
X	1658230	1658730	random_5739	6012	+
X	1683779	1684279	random_5740	567	+
X	1691243	1691743	random_5741	21836	-
X	1754812	1755312	random_5742	1356	-
X	1775981	1776481	random_5743	213	-
X	1824737	1825237	random_5744	708	+
X	1850351	1850851	random_5745	815	+
X	1855972	1856472	random_5746	872	-
X	1856868	1857368	random_5747	1949	+
X	1895931	1896431	random_5748	326	+
X	1904563	1905063	random_5749	825	+
X	1923893	1924393	random_5750	1395	-
X	1935960	1936460	random_5751	761	+
X	1953491	1953991	random_5752	2313	-
X	1961563	1962063	random_5753	153	+
X	1977418	1977918	random_5754	470	-
X	1985173	1985673	random_5755	1607	+
X	1999150	1999650	random_5756	934	-
X	2009842	2010342	random_5757	1657	-
X	2036339	2036839	random_5758	147	-
X	2051275	2051775	random_5759	746	-
X	2059939	2060439	random_5760	113	-
X	2108473	2108973	random_5761	115	+
X	2124145	2124645	random_5762	581	-
X	2177350	2177850	random_5763	230	-
X	2184229	2184729	random_5764	328	-
X	2220010	2220510	random_5765	664	-
X	2239736	2240236	random_5766	238	+
X	2261900	2262400	random_5767	180	-
X	2281363	2281863	random_5768	569	+
X	2284320	2284820	random_5769	236	-
X	2306262	2306762	random_5770	1913	+
X	2338778	2339278	random_5771	5148	-
X	2346087	2346587	random_5772	889	+
X	2388457	2388957	random_5773	2569	+
X	2406795	2407295	random_5774	636	+
X	2411198	2411698	random_5775	435	+
X	2414468	2414968	random_5776	131	+
X	2428748	2429248	random_5777	603	-
X	2429555	2430055	random_5778	294	-
X	2432292	2432792	random_5779	197	-
X	2445386	2445886	random_5780	131	+
X	2459916	2460416	random_5781	946	-
X	2511787	2512287	random_5782	366	+
X	2523901	2524401	random_5783	685	+
X	2566294	2566794	random_5784	470	-
X	2674798	2675298	random_5785	135	-
X	2708695	2709195	random_5786	286	+
X	2725369	2725869	random_5787	359	-
X	2747135	2747635	random_5788	150	+
X	2756122	2756622	random_5789	626	-
X	2773508	2774008	random_5790	200	+
X	2785509	2786009	random_5791	9204	+
X	2802800	2803300	random_5792	9400	-
X	2805124	2805624	random_5793	2572	-
X	2812406	2812906	random_5794	152	-
X	2842506	2843006	random_5795	1631	+
X	2845183	2845683	random_5796	182	+
X	2860064	2860564	random_5797	1217	+
X	2860774	2861274	random_5798	549	+
X	2878104	2878604	random_5799	1184	-
X	2887211	2887711	random_5800	301	+
X	2907807	2908307	random_5801	115	+
X	2951182	2951682	random_5802	960	-
X	2957337	2957837	random_5803	130	+
X	2967264	2967764	random_5804	189	-
X	3004162	3004662	random_5805	1042	+
X	3056651	3057151	random_5806	5842	-
X	3071079	3071579	random_5807	223	-
X	3086589	3087089	random_5808	118	+
X	3134628	3135128	random_5809	3549	+
X	3178681	3179181	random_5810	159	-
X	3261478	3261978	random_5811	983	+
X	3299370	3299870	random_5812	232	+
X	3311599	3312099	random_5813	232	+
X	3316977	3317477	random_5814	299	-
X	3340847	3341347	random_5815	526	-
X	3344916	3345416	random_5816	20424	+
X	3350318	3350818	random_5817	438	+
X	3356378	3356878	random_5818	1102	+
X	3389492	3389992	random_5819	132	-
X	3398524	3399024	random_5820	457	+
X	3439500	3440000	random_5821	3694	-
X	3440096	3440596	random_5822	206	+
X	3452091	3452591	random_5823	387	+
X	3518436	3518936	random_5824	13813	-
X	3531205	3531705	random_5825	318	+
X	3547615	3548115	random_5826	115	+
X	3554153	3554653	random_5827	1104	-
X	3587447	3587947	random_5828	773	-
X	3599821	3600321	random_5829	266	-
X	3627976	3628476	random_5830	3525	+
X	3638871	3639371	random_5831	1393	-
X	3648564	3649064	random_5832	231	-
X	3650152	3650652	random_5833	1801	-
X	3731236	3731736	random_5834	376	+
X	3734758	3735258	random_5835	621	+
X	3739681	3740181	random_5836	3352	-
X	3743101	3743601	random_5837	277	-
X	3746987	3747487	random_5838	657	-
X	3755874	3756374	random_5839	897	-
X	3784888	3785388	random_5840	467	+
X	3803988	3804488	random_5841	15263	+
X	3806295	3806795	random_5842	1289	+
X	3808953	3809453	random_5843	291	+
X	3815981	3816481	random_5844	200	-
X	3844243	3844743	random_5845	1296	-
X	3846171	3846671	random_5846	166	+
X	3856900	3857400	random_5847	5646	+
X	3862289	3862789	random_5848	705	-
X	3904512	3905012	random_5849	162	-
X	3917911	3918411	random_5850	328	+
X	3934941	3935441	random_5851	2878	+
X	3966824	3967324	random_5852	907	+
X	3993346	3993846	random_5853	1383	+
X	3993773	3994273	random_5854	152	-
X	3998063	3998563	random_5855	118	-
X	4017791	4018291	random_5856	481	-
X	4036905	4037405	random_5857	177	+
X	4077555	4078055	random_5858	2114	+
X	4081317	4081817	random_5859	2282	-
X	4090023	4090523	random_5860	113	-
X	4110402	4110902	random_5861	11749	+
X	4151950	4152450	random_5862	110	+
X	4170877	4171377	random_5863	1701	+
X	4172831	4173331	random_5864	440	-
X	4204922	4205422	random_5865	725	-
X	4215573	4216073	random_5866	202	+
X	4219612	4220112	random_5867	197	+
X	4226729	4227229	random_5868	3730	-
X	4242920	4243420	random_5869	245	-
X	4244689	4245189	random_5870	3155	+
X	4271611	4272111	random_5871	442	+
X	4300885	4301385	random_5872	182	+
X	4306456	4306956	random_5873	279	+
X	4322169	4322669	random_5874	136	-
X	4367127	4367627	random_5875	2748	+
X	4398580	4399080	random_5876	107	-
X	4402736	4403236	random_5877	130	-
X	4410444	4410944	random_5878	211	-
X	4413792	4414292	random_5879	1115	+
X	4476726	4477226	random_5880	458	-
X	4533663	4534163	random_5881	153	-
X	4549065	4549565	random_5882	707	-
X	4549338	4549838	random_5883	1217	+
X	4553866	4554366	random_5884	147	-
X	4581490	4581990	random_5885	287	+
X	4599001	4599501	random_5886	1442	+
X	4625210	4625710	random_5887	881	-
X	4629381	4629881	random_5888	123	-
X	4631572	4632072	random_5889	390	+
X	4644715	4645215	random_5890	341	-
X	4648737	4649237	random_5891	195	+
X	4649999	4650499	random_5892	31152	-
X	4655795	4656295	random_5893	144	+
X	4657087	4657587	random_5894	119	+
X	4680324	4680824	random_5895	371	+
X	4697866	4698366	random_5896	843	-
X	4710339	4710839	random_5897	3813	+
X	4719756	4720256	random_5898	211	-
X	4721370	4721870	random_5899	124	-
X	4752788	4753288	random_5900	3144	-
X	4759517	4760017	random_5901	2246	-
X	4765224	4765724	random_5902	1784	+
X	4804552	4805052	random_5903	2965	-
X	4887229	4887729	random_5904	387	-
X	4916389	4916889	random_5905	2101	-
X	4920519	4921019	random_5906	6316	-
X	4929976	4930476	random_5907	273	+
X	4937036	4937536	random_5908	445	-
X	4954503	4955003	random_5909	338	+
X	4976697	4977197	random_5910	467	-
X	4998457	4998957	random_5911	1343	+
X	5076149	5076649	random_5912	1728	+
X	5083104	5083604	random_5913	1204	+
X	5084756	5085256	random_5914	487	-
X	5113115	5113615	random_5915	166	+
X	5123675	5124175	random_5916	2575	+
X	5141058	5141558	random_5917	215	+
X	5175480	5175980	random_5918	1039	+
X	5182753	5183253	random_5919	282	+
X	5218100	5218600	random_5920	195	+
X	5221547	5222047	random_5921	3103	+
X	5238262	5238762	random_5922	268	-
X	5291117	5291617	random_5923	496	+
X	5294694	5295194	random_5924	2173	-
X	5339355	5339855	random_5925	337	+
X	5343227	5343727	random_5926	1131	-
X	5394003	5394503	random_5927	1870	+
X	5415525	5416025	random_5928	9120	+
X	5422662	5423162	random_5929	2871	+
X	5441097	5441597	random_5930	730	+
X	5455291	5455791	random_5931	113	+
X	5457447	5457947	random_5932	808	-
X	5483985	5484485	random_5933	587	+
X	5504311	5504811	random_5934	2185	-
X	5523976	5524476	random_5935	2882	+
X	5525958	5526458	random_5936	132	-
X	5528913	5529413	random_5937	507	+
X	5528932	5529432	random_5938	381	-
X	5556868	5557368	random_5939	526	+
X	5557554	5558054	random_5940	895	-
X	5558163	5558663	random_5941	4139	+
X	5564667	5565167	random_5942	1052	+
X	5574111	5574611	random_5943	3119	-
X	5599820	5600320	random_5944	6496	-
X	5601765	5602265	random_5945	2165	-
X	5605241	5605741	random_5946	341	-
X	5612007	5612507	random_5947	672	+
X	5647377	5647877	random_5948	741	+
X	5670539	5671039	random_5949	141	-
X	5690871	5691371	random_5950	8153	+
X	5699511	5700011	random_5951	451	-
X	5722635	5723135	random_5952	560	+
X	5741676	5742176	random_5953	162	-
X	5761912	5762412	random_5954	1061	+
X	5789423	5789923	random_5955	227	-
X	5799600	5800100	random_5956	349	-
X	5807556	5808056	random_5957	292	-
X	5807888	5808388	random_5958	150	-
X	5819527	5820027	random_5959	609	-
X	5825161	5825661	random_5960	224	+
X	5840569	5841069	random_5961	140	-
X	5845687	5846187	random_5962	273	-
X	5853593	5854093	random_5963	142	-
X	5869631	5870131	random_5964	109	+
X	5884449	5884949	random_5965	479	+
X	5895533	5896033	random_5966	427	+
X	5907173	5907673	random_5967	6208	-
X	5915251	5915751	random_5968	7013	+
X	5927939	5928439	random_5969	237	+
X	5929097	5929597	random_5970	281	+
X	5938224	5938724	random_5971	389	+
X	5982823	5983323	random_5972	152	+
X	6007451	6007951	random_5973	173	-
X	6010030	6010530	random_5974	5341	-
X	6058781	6059281	random_5975	1761	-
X	6070789	6071289	random_5976	107	+
X	6079839	6080339	random_5977	191	-
X	6105260	6105760	random_5978	135	-
X	6113656	6114156	random_5979	8502	-
X	6127610	6128110	random_5980	2454	+
X	6138272	6138772	random_5981	7909	+
X	6158501	6159001	random_5982	1764	-
X	6222440	6222940	random_5983	2090	+
X	6224713	6225213	random_5984	176	+
X	6230640	6231140	random_5985	175	-
X	6239180	6239680	random_5986	725	+
X	6258639	6259139	random_5987	152	+
X	6275946	6276446	random_5988	6450	+
X	6302252	6302752	random_5989	131	-
X	6322759	6323259	random_5990	1461	+
X	6325136	6325636	random_5991	949	-
X	6331122	6331622	random_5992	280	+
X	6337145	6337645	random_5993	448	+
X	6377040	6377540	random_5994	1069	+
X	6385585	6386085	random_5995	808	+
X	6398735	6399235	random_5996	15857	+
X	6413210	6413710	random_5997	332	-
X	6420894	6421394	random_5998	8373	+
X	6446538	6447038	random_5999	597	+
X	6453911	6454411	random_6000	144	-
X	6473926	6474426	random_6001	595	-
X	6496733	6497233	random_6002	185	+
X	6501069	6501569	random_6003	2256	-
X	6520751	6521251	random_6004	160	+
X	6523092	6523592	random_6005	568	+
X	6539369	6539869	random_6006	217	+
X	6547667	6548167	random_6007	1132	-
X	6570466	6570966	random_6008	645	+
X	6627909	6628409	random_6009	439	-
X	6633969	6634469	random_6010	538	-
X	6643040	6643540	random_6011	228	-
X	6658176	6658676	random_6012	128	-
X	6661015	6661515	random_6013	5013	-
X	6663451	6663951	random_6014	3753	-
X	6677639	6678139	random_6015	158	+
X	6691586	6692086	random_6016	768	-
X	6733686	6734186	random_6017	156	-
X	6739081	6739581	random_6018	370	-
X	6745094	6745594	random_6019	415	+
X	6771626	6772126	random_6020	159	+
X	6777390	6777890	random_6021	349	+
X	6791295	6791795	random_6022	4973	-
X	6797727	6798227	random_6023	741	+
X	6808224	6808724	random_6024	246	+
X	6816190	6816690	random_6025	289	+
X	6828529	6829029	random_6026	173	-
X	6831488	6831988	random_6027	651	-
X	6835670	6836170	random_6028	300	-
X	6851349	6851849	random_6029	476	+
X	6890535	6891035	random_6030	498	+
X	6924739	6925239	random_6031	4199	+
X	6937574	6938074	random_6032	329	+
X	6945944	6946444	random_6033	3393	-
X	6951139	6951639	random_6034	751	+
X	6995044	6995544	random_6035	174	-
X	6997385	6997885	random_6036	384	+
X	7012279	7012779	random_6037	1922	-
X	7013398	7013898	random_6038	320	-
X	7059969	7060469	random_6039	129	-
X	7099527	7100027	random_6040	343	+
X	7099781	7100281	random_6041	270	-
X	7111026	7111526	random_6042	263	+
X	7117592	7118092	random_6043	6785	+
X	7125337	7125837	random_6044	232	-
X	7126802	7127302	random_6045	136	-
X	7136431	7136931	random_6046	709	-
X	7139524	7140024	random_6047	234	+
X	7152804	7153304	random_6048	207	+
X	7211955	7212455	random_6049	198	-
X	7248089	7248589	random_6050	330	-
X	7277519	7278019	random_6051	12427	-
X	7281274	7281774	random_6052	110	-
X	7281366	7281866	random_6053	686	-
X	7287535	7288035	random_6054	1244	-
X	7287576	7288076	random_6055	258	+
X	7315267	7315767	random_6056	288	+
X	7317757	7318257	random_6057	14926	+
X	7341305	7341805	random_6058	1010	+
X	7352398	7352898	random_6059	3581	+
X	7364832	7365332	random_6060	4520	-
X	7395793	7396293	random_6061	110	-
X	7396465	7396965	random_6062	4201	-
X	7408273	7408773	random_6063	307	-
X	7424474	7424974	random_6064	1604	-
X	7438667	7439167	random_6065	2719	+
X	7439683	7440183	random_6066	416	+
X	7441812	7442312	random_6067	1983	-
X	7492890	7493390	random_6068	162	+
X	7497729	7498229	random_6069	810	-
X	7528688	7529188	random_6070	772	-
X	7529024	7529524	random_6071	169	-
X	7529221	7529721	random_6072	2620	+
X	7532465	7532965	random_6073	3621	+
X	7546606	7547106	random_6074	362	+
X	7553346	7553846	random_6075	122	+
X	7572883	7573383	random_6076	154	+
X	7589313	7589813	random_6077	24590	+
X	7604044	7604544	random_6078	1094	-
X	7635743	7636243	random_6079	155	+
X	7640281	7640781	random_6080	107	-
X	7684507	7685007	random_6081	282	+
X	7714384	7714884	random_6082	4770	+
X	7727225	7727725	random_6083	465	-
X	7754444	7754944	random_6084	116	+
X	7762074	7762574	random_6085	1627	-
X	7771705	7772205	random_6086	489	+
X	7778075	7778575	random_6087	302	-
X	7782776	7783276	random_6088	206	+
X	7787050	7787550	random_6089	496	-
X	7803828	7804328	random_6090	977	+
X	7823131	7823631	random_6091	5335	-
X	7828428	7828928	random_6092	1011	-
X	7830526	7831026	random_6093	262	+
X	7858991	7859491	random_6094	545	-
X	7869000	7869500	random_6095	1199	-
X	7897668	7898168	random_6096	646	-
X	7929638	7930138	random_6097	17013	+
X	7938792	7939292	random_6098	226	-
X	7941396	7941896	random_6099	3060	-
X	7942157	7942657	random_6100	573	+
X	7952405	7952905	random_6101	683	+
X	7958774	7959274	random_6102	158	-
X	7993730	7994230	random_6103	429	-
X	7995289	7995789	random_6104	1260	+
X	8040773	8041273	random_6105	451	+
X	8046486	8046986	random_6106	530	+
X	8071138	8071638	random_6107	20768	-
X	8113470	8113970	random_6108	218	-
X	8125349	8125849	random_6109	108	+
X	8127481	8127981	random_6110	292	+
X	8152713	8153213	random_6111	164	+
X	8155187	8155687	random_6112	4744	+
X	8183930	8184430	random_6113	846	+
X	8215052	8215552	random_6114	337	-
X	8229625	8230125	random_6115	115	+
X	8232804	8233304	random_6116	555	-
X	8286343	8286843	random_6117	998	-
X	8303834	8304334	random_6118	291	+
X	8312560	8313060	random_6119	158	+
X	8317760	8318260	random_6120	248	+
X	8351731	8352231	random_6121	181	+
X	8361100	8361600	random_6122	2792	+
X	8362642	8363142	random_6123	107	+
X	8374075	8374575	random_6124	3714	-
X	8395474	8395974	random_6125	247	-
X	8417930	8418430	random_6126	227	-
X	8431396	8431896	random_6127	4605	+
X	8448325	8448825	random_6128	1338	-
X	8453454	8453954	random_6129	418	+
X	8463777	8464277	random_6130	175	+
X	8501913	8502413	random_6131	158	-
X	8537336	8537836	random_6132	1121	-
X	8569460	8569960	random_6133	1467	-
X	8582773	8583273	random_6134	195	-
X	8587598	8588098	random_6135	2249	+
X	8588090	8588590	random_6136	287	+
X	8628908	8629408	random_6137	1850	+
X	8640896	8641396	random_6138	526	+
X	8641917	8642417	random_6139	222	+
X	8653432	8653932	random_6140	9237	-
X	8668552	8669052	random_6141	522	-
X	8722474	8722974	random_6142	192	-
X	8748292	8748792	random_6143	111	-
X	8750091	8750591	random_6144	521	-
X	8766240	8766740	random_6145	339	-
X	8771171	8771671	random_6146	932	-
X	8805170	8805670	random_6147	216	-
X	8836027	8836527	random_6148	173	+
X	8852216	8852716	random_6149	9099	-
X	8856134	8856634	random_6150	101	+
X	8879932	8880432	random_6151	3457	+
X	8891516	8892016	random_6152	230	-
X	8902534	8903034	random_6153	399	+
X	8913005	8913505	random_6154	1796	+
X	8926593	8927093	random_6155	1196	-
X	8934198	8934698	random_6156	8424	+
X	8944335	8944835	random_6157	4109	+
X	8956405	8956905	random_6158	555	+
X	8957787	8958287	random_6159	173	-
X	8964599	8965099	random_6160	179	-
X	9042305	9042805	random_6161	353	+
X	9045130	9045630	random_6162	190	-
X	9055749	9056249	random_6163	1057	+
X	9068830	9069330	random_6164	158	-
X	9095205	9095705	random_6165	159	+
X	9108575	9109075	random_6166	147	+
X	9121467	9121967	random_6167	868	-
X	9139282	9139782	random_6168	388	-
X	9144047	9144547	random_6169	257	-
X	9177821	9178321	random_6170	709	-
X	9178683	9179183	random_6171	115	+
X	9179893	9180393	random_6172	732	-
X	9185472	9185972	random_6173	894	-
X	9193738	9194238	random_6174	2210	+
X	9236931	9237431	random_6175	53783	-
X	9257485	9257985	random_6176	2532	+
X	9260284	9260784	random_6177	1649	+
X	9306478	9306978	random_6178	855	-
X	9324440	9324940	random_6179	621	+
X	9337378	9337878	random_6180	475	+
X	9350357	9350857	random_6181	213	+
X	9359890	9360390	random_6182	182	+
X	9373644	9374144	random_6183	6816	-
X	9379358	9379858	random_6184	424	+
X	9386212	9386712	random_6185	108	+
X	9394229	9394729	random_6186	630	-
X	9399838	9400338	random_6187	610	-
X	9415436	9415936	random_6188	251	-
X	9425657	9426157	random_6189	112	+
X	9480420	9480920	random_6190	225	-
X	9484338	9484838	random_6191	459	+
X	9528110	9528610	random_6192	194	-
X	9534774	9535274	random_6193	504	+
X	9538824	9539324	random_6194	399	+
X	9550717	9551217	random_6195	267	+
X	9553871	9554371	random_6196	29046	-
X	9557633	9558133	random_6197	146	+
X	9561481	9561981	random_6198	668	-
X	9578989	9579489	random_6199	2446	+
X	9592961	9593461	random_6200	581	-
X	9617709	9618209	random_6201	101	+
X	9641367	9641867	random_6202	2090	-
X	9678165	9678665	random_6203	442	+
X	9721269	9721769	random_6204	108	-
X	9732575	9733075	random_6205	913	-
X	9740636	9741136	random_6206	151	+
X	9754220	9754720	random_6207	325	-
X	9769245	9769745	random_6208	457	+
X	9812238	9812738	random_6209	375	+
X	9815478	9815978	random_6210	104	-
X	9833337	9833837	random_6211	908	+
X	9851588	9852088	random_6212	12825	+
X	9863939	9864439	random_6213	986	-
X	9868600	9869100	random_6214	280	+
X	9892747	9893247	random_6215	223	+
X	9925066	9925566	random_6216	327	+
X	9944276	9944776	random_6217	1227	+
X	9972344	9972844	random_6218	1327	+
X	9980365	9980865	random_6219	284	-
X	9993938	9994438	random_6220	356	-
X	10010029	10010529	random_6221	1937	+
X	10111557	10112057	random_6222	224	-
X	10142819	10143319	random_6223	1641	+
X	10149436	10149936	random_6224	373	+
X	10161446	10161946	random_6225	733	+
X	10168816	10169316	random_6226	15726	+
X	10170566	10171066	random_6227	822	-
X	10240252	10240752	random_6228	5190	+
X	10269120	10269620	random_6229	475	-
X	10277066	10277566	random_6230	1786	-
X	10283356	10283856	random_6231	1152	-
X	10294986	10295486	random_6232	229	+
X	10299588	10300088	random_6233	143	-
X	10344668	10345168	random_6234	117	+
X	10345937	10346437	random_6235	563	-
X	10346020	10346520	random_6236	401	+
X	10349543	10350043	random_6237	3520	-
X	10351739	10352239	random_6238	103	+
X	10376438	10376938	random_6239	912	+
X	10394216	10394716	random_6240	507	+
X	10399215	10399715	random_6241	136	+
X	10400563	10401063	random_6242	943	-
X	10412391	10412891	random_6243	46958	+
X	10442195	10442695	random_6244	171	+
X	10454165	10454665	random_6245	259	-
X	10468281	10468781	random_6246	25887	+
X	10489101	10489601	random_6247	2916	+
X	10513659	10514159	random_6248	534	-
X	10532590	10533090	random_6249	586	-
X	10543597	10544097	random_6250	3983	+
X	10555697	10556197	random_6251	156	+
X	10556704	10557204	random_6252	8181	-
X	10564881	10565381	random_6253	1344	-
X	10590597	10591097	random_6254	677	+
X	10595807	10596307	random_6255	2530	-
X	10629771	10630271	random_6256	1842	+
X	10645535	10646035	random_6257	388	-
X	10667156	10667656	random_6258	160	+
X	10681746	10682246	random_6259	275	-
X	10684869	10685369	random_6260	2622	+
X	10691388	10691888	random_6261	1015	-
X	10741244	10741744	random_6262	150	+
X	10750493	10750993	random_6263	1689	+
X	10768856	10769356	random_6264	702	+
X	10773945	10774445	random_6265	134	+
X	10805554	10806054	random_6266	252	-
X	10833459	10833959	random_6267	1409	-
X	10877984	10878484	random_6268	104	-
X	10881283	10881783	random_6269	336	-
X	10920239	10920739	random_6270	167	-
X	10958123	10958623	random_6271	634	+
X	10966328	10966828	random_6272	232	+
X	11000686	11001186	random_6273	2422	+
X	11019136	11019636	random_6274	658	+
X	11035004	11035504	random_6275	1296	+
X	11035397	11035897	random_6276	357	-
X	11037440	11037940	random_6277	980	+
X	11073680	11074180	random_6278	210	-
X	11075887	11076387	random_6279	833	+
X	11114078	11114578	random_6280	166	+
X	11118589	11119089	random_6281	159	+
X	11164554	11165054	random_6282	334	-
X	11169315	11169815	random_6283	684	-
X	11181493	11181993	random_6284	4564	+
X	11187703	11188203	random_6285	519	+
X	11189985	11190485	random_6286	1036	+
X	11243926	11244426	random_6287	502	-
X	11244383	11244883	random_6288	144	+
X	11250180	11250680	random_6289	190	-
X	11259160	11259660	random_6290	169	-
X	11262463	11262963	random_6291	167	+
X	11270911	11271411	random_6292	180	-
X	11284035	11284535	random_6293	168	+
X	11304133	11304633	random_6294	357	+
X	11323935	11324435	random_6295	3726	-
X	11362713	11363213	random_6296	127	-
X	11378088	11378588	random_6297	199	-
X	11378298	11378798	random_6298	1382	+
X	11390852	11391352	random_6299	110	-
X	11391802	11392302	random_6300	869	-
X	11392906	11393406	random_6301	649	-
X	11412170	11412670	random_6302	1120	+
X	11416328	11416828	random_6303	539	-
X	11419239	11419739	random_6304	4502	-
X	11426761	11427261	random_6305	277	+
X	11436783	11437283	random_6306	592	+
X	11495674	11496174	random_6307	168	-
X	11497521	11498021	random_6308	4780	-
X	11506451	11506951	random_6309	4682	-
X	11506786	11507286	random_6310	1079	+
X	11507666	11508166	random_6311	288	-
X	11516228	11516728	random_6312	176	-
X	11542795	11543295	random_6313	5056	+
X	11565728	11566228	random_6314	112	-
X	11567057	11567557	random_6315	809	-
X	11568166	11568666	random_6316	24938	+
X	11570450	11570950	random_6317	589	+
X	11584154	11584654	random_6318	1161	-
X	11590753	11591253	random_6319	580	-
X	11600135	11600635	random_6320	3463	-
X	11603957	11604457	random_6321	554	+
X	11624465	11624965	random_6322	182	-
X	11650194	11650694	random_6323	17354	-
X	11662302	11662802	random_6324	707	-
X	11664535	11665035	random_6325	890	+
X	11674575	11675075	random_6326	309	+
X	11686433	11686933	random_6327	179	-
X	11694543	11695043	random_6328	1196	+
X	11720283	11720783	random_6329	503	-
X	11732345	11732845	random_6330	2295	+
X	11737023	11737523	random_6331	34002	+
X	11741908	11742408	random_6332	160	-
X	11742688	11743188	random_6333	156	-
X	11744080	11744580	random_6334	574	+
X	11751801	11752301	random_6335	190	+
X	11757912	11758412	random_6336	8106	+
X	11758990	11759490	random_6337	2084	-
X	11793081	11793581	random_6338	316	+
X	11814289	11814789	random_6339	333	+
X	11816695	11817195	random_6340	393	+
X	11819338	11819838	random_6341	338	-
X	11822141	11822641	random_6342	243	+
X	11829788	11830288	random_6343	4827	-
X	11831282	11831782	random_6344	423	+
X	11846300	11846800	random_6345	926	+
X	11867194	11867694	random_6346	303	+
X	11884541	11885041	random_6347	105	-
X	11888499	11888999	random_6348	2404	+
X	11902185	11902685	random_6349	1567	-
X	11914071	11914571	random_6350	338	-
X	11920426	11920926	random_6351	17961	+
X	11921181	11921681	random_6352	477	+
X	11926741	11927241	random_6353	187	+
X	11958491	11958991	random_6354	1461	+
X	11958963	11959463	random_6355	201	-
X	11999614	12000114	random_6356	129	-
X	12021258	12021758	random_6357	661	-
X	12042408	12042908	random_6358	669	+
X	12065179	12065679	random_6359	2559	+
X	12081941	12082441	random_6360	954	-
X	12101657	12102157	random_6361	519	+
X	12106859	12107359	random_6362	3888	-
X	12115629	12116129	random_6363	324	-
X	12129889	12130389	random_6364	124	+
X	12134466	12134966	random_6365	181	+
X	12167776	12168276	random_6366	199	+
X	12168120	12168620	random_6367	212	-
X	12175846	12176346	random_6368	350	+
X	12232961	12233461	random_6369	970	-
X	12233497	12233997	random_6370	173	-
X	12240883	12241383	random_6371	364	+
X	12273943	12274443	random_6372	16815	-
X	12275541	12276041	random_6373	353	-
X	12285634	12286134	random_6374	432	+
X	12297673	12298173	random_6375	337	+
X	12326613	12327113	random_6376	5797	-
X	12327310	12327810	random_6377	305	+
X	12342029	12342529	random_6378	423	-
X	12437918	12438418	random_6379	345	-
X	12453832	12454332	random_6380	11243	-
X	12455385	12455885	random_6381	1438	-
X	12464927	12465427	random_6382	770	+
X	12477811	12478311	random_6383	160	-
X	12552290	12552790	random_6384	1002	+
X	12563949	12564449	random_6385	499	+
X	12580881	12581381	random_6386	3780	-
X	12625894	12626394	random_6387	204	-
X	12632945	12633445	random_6388	127	-
X	12678512	12679012	random_6389	1030	-
X	12680532	12681032	random_6390	235	+
X	12704368	12704868	random_6391	1042	+
X	12705095	12705595	random_6392	133	-
X	12707442	12707942	random_6393	150	-
X	12720661	12721161	random_6394	161	-
X	12734485	12734985	random_6395	111	+
X	12762542	12763042	random_6396	126	-
X	12771990	12772490	random_6397	113	-
X	12792838	12793338	random_6398	136	+
X	12800338	12800838	random_6399	4035	-
X	12841767	12842267	random_6400	2432	+
X	12847430	12847930	random_6401	509	+
X	12851920	12852420	random_6402	9295	+
X	12866330	12866830	random_6403	552	+
X	12882288	12882788	random_6404	135	-
X	12903400	12903900	random_6405	387	+
X	12914323	12914823	random_6406	127	+
X	12915062	12915562	random_6407	142	+
X	12922573	12923073	random_6408	206	-
X	12939205	12939705	random_6409	297	+
X	12952806	12953306	random_6410	149	-
X	12972147	12972647	random_6411	518	-
X	13003696	13004196	random_6412	12194	-
X	13010088	13010588	random_6413	397	+
X	13010578	13011078	random_6414	169	-
X	13026905	13027405	random_6415	1014	+
X	13033155	13033655	random_6416	2016	+
X	13062176	13062676	random_6417	3598	+
X	13064218	13064718	random_6418	381	+
X	13070752	13071252	random_6419	957	-
X	13073741	13074241	random_6420	4921	-
X	13074896	13075396	random_6421	1841	-
X	13112989	13113489	random_6422	4433	+
X	13190571	13191071	random_6423	267	+
X	13234708	13235208	random_6424	240	+
X	13239462	13239962	random_6425	1885	-
X	13260229	13260729	random_6426	524	-
X	13262817	13263317	random_6427	243	+
X	13269684	13270184	random_6428	3515	+
X	13284774	13285274	random_6429	179	+
X	13291824	13292324	random_6430	1450	-
X	13296796	13297296	random_6431	692	-
X	13349979	13350479	random_6432	145	+
X	13350908	13351408	random_6433	159	-
X	13366825	13367325	random_6434	8118	-
X	13394733	13395233	random_6435	283	-
X	13420243	13420743	random_6436	106	-
X	13434398	13434898	random_6437	289	+
X	13460237	13460737	random_6438	905	+
X	13463150	13463650	random_6439	182	-
X	13496275	13496775	random_6440	145	+
X	13502301	13502801	random_6441	319	-
X	13507624	13508124	random_6442	1053	+
X	13560555	13561055	random_6443	524	+
X	13580764	13581264	random_6444	4131	-
X	13585294	13585794	random_6445	1361	-
X	13590795	13591295	random_6446	132	-
X	13596238	13596738	random_6447	274	-
X	13605922	13606422	random_6448	1067	+
X	13628152	13628652	random_6449	674	-
X	13653280	13653780	random_6450	1468	-
X	13663955	13664455	random_6451	185	+
X	13668491	13668991	random_6452	129	+
X	13686727	13687227	random_6453	124	+
X	13695065	13695565	random_6454	532	-
X	13752649	13753149	random_6455	248	+
X	13752747	13753247	random_6456	512	-
X	13776242	13776742	random_6457	1893	+
X	13792743	13793243	random_6458	1918	+
X	13820777	13821277	random_6459	294	-
X	13845419	13845919	random_6460	2520	-
X	13867429	13867929	random_6461	13035	+
X	13920371	13920871	random_6462	2040	+
X	13924973	13925473	random_6463	676	+
X	13942050	13942550	random_6464	112	-
X	13957622	13958122	random_6465	117	+
X	13971709	13972209	random_6466	574	+
X	14030237	14030737	random_6467	841	-
X	14037223	14037723	random_6468	106	+
X	14075610	14076110	random_6469	1763	-
X	14085637	14086137	random_6470	21078	-
X	14094668	14095168	random_6471	1240	-
X	14095096	14095596	random_6472	2740	+
X	14135197	14135697	random_6473	163	-
X	14194756	14195256	random_6474	1373	+
X	14205137	14205637	random_6475	184	-
X	14205188	14205688	random_6476	651	-
X	14237328	14237828	random_6477	597	-
X	14252250	14252750	random_6478	486	-
X	14254980	14255480	random_6479	249	-
X	14255012	14255512	random_6480	154	+
X	14255257	14255757	random_6481	107	-
X	14260897	14261397	random_6482	491	-
X	14294278	14294778	random_6483	730	+
X	14314345	14314845	random_6484	906	-
X	14329727	14330227	random_6485	119	-
X	14331668	14332168	random_6486	1849	+
X	14354739	14355239	random_6487	117	+
X	14358041	14358541	random_6488	238	+
X	14406476	14406976	random_6489	1149	-
X	14425197	14425697	random_6490	159	+
X	14430150	14430650	random_6491	695	+
X	14438126	14438626	random_6492	460	+
X	14442585	14443085	random_6493	557	+
X	14456512	14457012	random_6494	685	-
X	14460696	14461196	random_6495	600	+
X	14464687	14465187	random_6496	54770	-
X	14465980	14466480	random_6497	545	+
X	14554439	14554939	random_6498	147	-
X	14563811	14564311	random_6499	182	+
X	14579048	14579548	random_6500	2927	-
X	14599640	14600140	random_6501	1020	+
X	14609465	14609965	random_6502	593	+
X	14610635	14611135	random_6503	509	-
X	14624884	14625384	random_6504	186	+
X	14632063	14632563	random_6505	2641	-
X	14691075	14691575	random_6506	515	-
X	14713902	14714402	random_6507	128	+
X	14733372	14733872	random_6508	8503	-
X	14762824	14763324	random_6509	217	+
X	14775735	14776235	random_6510	329	+
X	14828701	14829201	random_6511	2402	+
X	14844719	14845219	random_6512	6387	-
X	14921307	14921807	random_6513	411	+
X	14931224	14931724	random_6514	864	-
X	14943337	14943837	random_6515	468	+
X	14948092	14948592	random_6516	121	+
X	14973276	14973776	random_6517	720	-
X	15016971	15017471	random_6518	103	-
X	15025730	15026230	random_6519	141	-
X	15030447	15030947	random_6520	139	-
X	15044869	15045369	random_6521	440	+
X	15154906	15155406	random_6522	246	+
X	15172782	15173282	random_6523	362	-
X	15185824	15186324	random_6524	751	-
X	15197680	15198180	random_6525	371	-
X	15225388	15225888	random_6526	126	-
X	15271737	15272237	random_6527	1109	+
X	15283842	15284342	random_6528	245	+
X	15285352	15285852	random_6529	222	-
X	15305238	15305738	random_6530	146	-
X	15319637	15320137	random_6531	164	-
X	15348806	15349306	random_6532	175	-
X	15354884	15355384	random_6533	381	+
X	15399332	15399832	random_6534	256	+
X	15418276	15418776	random_6535	27874	+
X	15418765	15419265	random_6536	1325	+
X	15430626	15431126	random_6537	126	-
X	15430866	15431366	random_6538	137	+
X	15457084	15457584	random_6539	1066	-
X	15458475	15458975	random_6540	124	-
X	15476148	15476648	random_6541	670	-
X	15502822	15503322	random_6542	117	-
X	15518012	15518512	random_6543	205	+
X	15541466	15541966	random_6544	609	-
X	15554880	15555380	random_6545	354	+
X	15566710	15567210	random_6546	904	-
X	15568067	15568567	random_6547	9561	-
X	15595309	15595809	random_6548	1984	+
X	15622543	15623043	random_6549	15286	-
X	15629928	15630428	random_6550	7335	+
X	15646336	15646836	random_6551	1054	-
X	15654181	15654681	random_6552	1524	+
X	15677774	15678274	random_6553	2613	-
X	15696145	15696645	random_6554	368	-
X	15740803	15741303	random_6555	162	-
X	15766973	15767473	random_6556	312	+
X	15776291	15776791	random_6557	254	+
X	15787529	15788029	random_6558	200	-
X	15792085	15792585	random_6559	501	+
X	15803039	15803539	random_6560	4086	+
X	15834957	15835457	random_6561	852	+
X	15839651	15840151	random_6562	354	-
X	15899148	15899648	random_6563	8994	+
X	15906610	15907110	random_6564	8563	-
X	15909783	15910283	random_6565	161	+
X	15935524	15936024	random_6566	1409	-
X	15950405	15950905	random_6567	181	-
X	15963241	15963741	random_6568	1063	-
X	15967544	15968044	random_6569	1830	+
X	15992414	15992914	random_6570	212	-
X	16090129	16090629	random_6571	115	+
X	16120625	16121125	random_6572	967	+
X	16128687	16129187	random_6573	304	-
X	16134676	16135176	random_6574	200	-
X	16143242	16143742	random_6575	568	-
X	16149059	16149559	random_6576	6130	-
X	16159481	16159981	random_6577	5262	-
X	16170120	16170620	random_6578	153	+
X	16182257	16182757	random_6579	272	+
X	16208778	16209278	random_6580	759	+
X	16221543	16222043	random_6581	2439	-
X	16230597	16231097	random_6582	738	-
X	16238970	16239470	random_6583	26782	+
X	16258043	16258543	random_6584	144	+
X	16286311	16286811	random_6585	115	+
X	16291847	16292347	random_6586	289	+
X	16312701	16313201	random_6587	175	+
X	16339725	16340225	random_6588	285	+
X	16410406	16410906	random_6589	219	-
X	16450998	16451498	random_6590	3135	-
X	16493123	16493623	random_6591	127	-
X	16493278	16493778	random_6592	196	+
X	16500085	16500585	random_6593	158	-
X	16501863	16502363	random_6594	102	+
X	16513242	16513742	random_6595	3075	+
X	16525858	16526358	random_6596	253	+
X	16539602	16540102	random_6597	339	-
X	16545311	16545811	random_6598	2094	+
X	16551761	16552261	random_6599	113	-
X	16562452	16562952	random_6600	745	+
X	16584415	16584915	random_6601	183	+
X	16603370	16603870	random_6602	922	+
X	16607027	16607527	random_6603	156	+
X	16612284	16612784	random_6604	192	-
X	16654488	16654988	random_6605	528	+
X	16656944	16657444	random_6606	1618	-
X	16659977	16660477	random_6607	132	-
X	16660170	16660670	random_6608	341	-
X	16675726	16676226	random_6609	679	+
X	16701309	16701809	random_6610	858	-
X	16720449	16720949	random_6611	517	+
X	16722580	16723080	random_6612	144	+
X	16734891	16735391	random_6613	1045	-
X	16774030	16774530	random_6614	17927	+
X	16777082	16777582	random_6615	180	+
X	16781249	16781749	random_6616	797	+
X	16802939	16803439	random_6617	6057	-
X	16809682	16810182	random_6618	159	-
X	16832954	16833454	random_6619	106	+
X	16881979	16882479	random_6620	2597	+
X	16890510	16891010	random_6621	252	-
X	16892808	16893308	random_6622	411	+
X	16896761	16897261	random_6623	519	-
X	16903585	16904085	random_6624	1842	+
X	16935192	16935692	random_6625	1904	+
X	16939925	16940425	random_6626	675	-
X	16945281	16945781	random_6627	5288	+
X	16968725	16969225	random_6628	554	+
X	16978146	16978646	random_6629	109	-
X	17002164	17002664	random_6630	1600	+
X	17056483	17056983	random_6631	423	-
X	17079996	17080496	random_6632	33831	-
X	17106890	17107390	random_6633	3393	+
X	17137057	17137557	random_6634	5682	-
X	17172274	17172774	random_6635	639	-
X	17189741	17190241	random_6636	351	+
X	17238648	17239148	random_6637	134	+
X	17277744	17278244	random_6638	165	-
X	17278360	17278860	random_6639	191	+
X	17282872	17283372	random_6640	141	+
X	17304140	17304640	random_6641	394	+
X	17317014	17317514	random_6642	1211	+
X	17338881	17339381	random_6643	287	+
X	17368325	17368825	random_6644	353	-
X	17376576	17377076	random_6645	377	-
X	17387163	17387663	random_6646	521	-
X	17393126	17393626	random_6647	978	-
X	17404108	17404608	random_6648	3319	+
X	17404210	17404710	random_6649	339	-
X	17454115	17454615	random_6650	1378	+
X	17466514	17467014	random_6651	8053	-
X	17490069	17490569	random_6652	1483	-
X	17502014	17502514	random_6653	453	-
X	17524571	17525071	random_6654	182	+
X	17536790	17537290	random_6655	227	-
X	17542097	17542597	random_6656	808	+
X	17587260	17587760	random_6657	43990	-
X	17613500	17614000	random_6658	4174	-
X	17619761	17620261	random_6659	750	-
X	17623886	17624386	random_6660	4840	-
X	17651092	17651592	random_6661	207	+
X	17665154	17665654	random_6662	148	-
X	17674008	17674508	random_6663	335	+
X	17678142	17678642	random_6664	12571	-
X	17690369	17690869	random_6665	153	-
X	17703439	17703939	random_6666	197	+
X	17747925	17748425	random_6667	248	-
X	17784542	17785042	random_6668	887	-
X	17787654	17788154	random_6669	214	-
X	17794339	17794839	random_6670	281	+
X	17802328	17802828	random_6671	129	-
X	17828149	17828649	random_6672	858	-
X	17844732	17845232	random_6673	9992	-
X	17890867	17891367	random_6674	2014	+
X	18013739	18014239	random_6675	107	+
X	18041239	18041739	random_6676	866	-
X	18045709	18046209	random_6677	361	+
X	18069698	18070198	random_6678	453	-
X	18090578	18091078	random_6679	318	+
X	18123681	18124181	random_6680	7938	-
X	18161975	18162475	random_6681	131	+
X	18217341	18217841	random_6682	130	-
X	18233433	18233933	random_6683	7796	+
X	18240437	18240937	random_6684	2480	+
X	18244914	18245414	random_6685	908	-
X	18275462	18275962	random_6686	361	-
X	18305086	18305586	random_6687	775	-
X	18322474	18322974	random_6688	176	-
X	18329505	18330005	random_6689	607	+
X	18346551	18347051	random_6690	407	-
X	18388434	18388934	random_6691	408	-
X	18445342	18445842	random_6692	351	+
X	18535093	18535593	random_6693	357	-
X	18574269	18574769	random_6694	182	+
X	18588602	18589102	random_6695	245	-
X	18622601	18623101	random_6696	595	+
X	18637013	18637513	random_6697	534	-
X	18646809	18647309	random_6698	2897	-
X	18675692	18676192	random_6699	446	-
X	18681492	18681992	random_6700	114	-
X	18720313	18720813	random_6701	998	-
X	18740442	18740942	random_6702	1782	-
X	18772837	18773337	random_6703	286	-
X	18811388	18811888	random_6704	253	-
X	18833540	18834040	random_6705	501	+
X	18835740	18836240	random_6706	153	+
X	18845273	18845773	random_6707	367	+
X	18870876	18871376	random_6708	497	+
X	18871995	18872495	random_6709	728	-
X	18885006	18885506	random_6710	144	-
X	18909664	18910164	random_6711	123	+
X	18910896	18911396	random_6712	1028	-
X	19009817	19010317	random_6713	2240	-
X	19056219	19056719	random_6714	311	+
X	19071184	19071684	random_6715	674	-
X	19092695	19093195	random_6716	1610	-
X	19097266	19097766	random_6717	779	-
X	19101881	19102381	random_6718	423	+
X	19103024	19103524	random_6719	412	-
X	19110518	19111018	random_6720	3854	+
X	19132400	19132900	random_6721	122	-
X	19162582	19163082	random_6722	126	-
X	19168059	19168559	random_6723	3962	+
X	19185767	19186267	random_6724	106	-
X	19189045	19189545	random_6725	245	-
X	19226288	19226788	random_6726	492	+
X	19237312	19237812	random_6727	436	+
X	19237814	19238314	random_6728	243	-
X	19260324	19260824	random_6729	4399	-
X	19269189	19269689	random_6730	3387	+
X	19273306	19273806	random_6731	3087	-
X	19281926	19282426	random_6732	1588	+
X	19284471	19284971	random_6733	207	+
X	19300214	19300714	random_6734	2920	-
X	19332190	19332690	random_6735	637	-
X	19344135	19344635	random_6736	256	+
X	19348292	19348792	random_6737	132	-
X	19390659	19391159	random_6738	501	+
X	19441379	19441879	random_6739	10126	+
X	19454296	19454796	random_6740	510	-
X	19454420	19454920	random_6741	198	-
X	19568035	19568535	random_6742	157	+
X	19577823	19578323	random_6743	15991	-
X	19595704	19596204	random_6744	162	+
X	19599620	19600120	random_6745	6186	+
X	19622049	19622549	random_6746	443	+
X	19653228	19653728	random_6747	2020	+
X	19693002	19693502	random_6748	136	+
X	19704993	19705493	random_6749	359	+
X	19718878	19719378	random_6750	6368	+
X	19721616	19722116	random_6751	607	-
X	19762043	19762543	random_6752	110	-
X	19789994	19790494	random_6753	117	+
X	19805597	19806097	random_6754	330	-
X	19821858	19822358	random_6755	698	-
X	19825270	19825770	random_6756	120	+
X	19847633	19848133	random_6757	377	-
X	19867092	19867592	random_6758	889	-
X	19874959	19875459	random_6759	731	+
X	19883670	19884170	random_6760	1058	+
X	19903204	19903704	random_6761	1730	+
X	19938379	19938879	random_6762	4825	+
X	19939515	19940015	random_6763	205	-
X	19956585	19957085	random_6764	136	+
X	19991563	19992063	random_6765	530	+
X	20014590	20015090	random_6766	3369	-
X	20045200	20045700	random_6767	147	-
X	20056624	20057124	random_6768	138	-
X	20089870	20090370	random_6769	750	+
X	20111894	20112394	random_6770	210	-
X	20127891	20128391	random_6771	303	-
X	20146420	20146920	random_6772	1645	-
X	20155430	20155930	random_6773	154	-
X	20188261	20188761	random_6774	399	+
X	20204014	20204514	random_6775	7562	+
X	20245168	20245668	random_6776	930	+
X	20249178	20249678	random_6777	1435	+
X	20263721	20264221	random_6778	9388	-
X	20301700	20302200	random_6779	206	-
X	20373869	20374369	random_6780	1939	+
X	20408715	20409215	random_6781	547	+
X	20410543	20411043	random_6782	551	+
X	20461900	20462400	random_6783	295	+
X	20464235	20464735	random_6784	4355	+
X	20478238	20478738	random_6785	1007	+
X	20482798	20483298	random_6786	336	+
X	20491501	20492001	random_6787	688	-
X	20495642	20496142	random_6788	507	+
X	20497785	20498285	random_6789	22012	+
X	20512358	20512858	random_6790	366	+
X	20530619	20531119	random_6791	2858	+
X	20534297	20534797	random_6792	1616	+
X	20576281	20576781	random_6793	348	+
X	20587420	20587920	random_6794	193	-
X	20602986	20603486	random_6795	2065	+
X	20621038	20621538	random_6796	255	+
X	20629532	20630032	random_6797	835	+
X	20648526	20649026	random_6798	737	-
X	20653192	20653692	random_6799	9000	-
X	20697546	20698046	random_6800	6711	+
X	20702678	20703178	random_6801	658	-
X	20709281	20709781	random_6802	204	-
X	20716577	20717077	random_6803	832	-
X	20732104	20732604	random_6804	330	+
X	20740412	20740912	random_6805	144	-
X	20744239	20744739	random_6806	167	-
X	20747711	20748211	random_6807	1999	-
X	20751268	20751768	random_6808	436	-
X	20788095	20788595	random_6809	573	-
X	20841825	20842325	random_6810	101	-
X	20842251	20842751	random_6811	233	+
X	20849273	20849773	random_6812	170	+
X	20888209	20888709	random_6813	136	+
X	20923528	20924028	random_6814	2365	-
X	20937732	20938232	random_6815	352	+
X	20948425	20948925	random_6816	1616	+
X	20991278	20991778	random_6817	1582	+
X	21024408	21024908	random_6818	298	-
X	21030075	21030575	random_6819	2253	-
X	21042239	21042739	random_6820	273	+
X	21051176	21051676	random_6821	131	+
X	21060405	21060905	random_6822	300	-
X	21070776	21071276	random_6823	581	+
X	21083938	21084438	random_6824	127	-
X	21195625	21196125	random_6825	180	-
X	21212691	21213191	random_6826	313	-
X	21212979	21213479	random_6827	4638	-
X	21255755	21256255	random_6828	15014	+
X	21256186	21256686	random_6829	503	+
X	21262134	21262634	random_6830	199	+
X	21280222	21280722	random_6831	614	+
X	21290828	21291328	random_6832	238	-
X	21301850	21302350	random_6833	353	+
X	21302361	21302861	random_6834	8096	-
X	21349486	21349986	random_6835	989	+
X	21361167	21361667	random_6836	439	+
X	21362414	21362914	random_6837	1946	-
X	21371332	21371832	random_6838	24120	-
X	21383031	21383531	random_6839	103	-
X	21387846	21388346	random_6840	233	+
X	21405363	21405863	random_6841	694	+
X	21410586	21411086	random_6842	1467	-
X	21426602	21427102	random_6843	523	+
X	21448711	21449211	random_6844	590	-
X	21456475	21456975	random_6845	1417	-
X	21467424	21467924	random_6846	317	+
X	21507146	21507646	random_6847	239	-
X	21507668	21508168	random_6848	2466	+
X	21557884	21558384	random_6849	2130	+
X	21624695	21625195	random_6850	749	+
X	21671998	21672498	random_6851	941	+
X	21682566	21683066	random_6852	132	-
X	21684932	21685432	random_6853	397	+
X	21763663	21764163	random_6854	194	+
X	21797741	21798241	random_6855	127	-
X	21827096	21827596	random_6856	162	-
X	21838470	21838970	random_6857	161	+
X	21841995	21842495	random_6858	150	+
X	21846240	21846740	random_6859	128	-
X	21852460	21852960	random_6860	132	-
X	21861307	21861807	random_6861	441	+
X	21881475	21881975	random_6862	4363	-
X	21893888	21894388	random_6863	275	+
X	21912754	21913254	random_6864	1252	+
X	21930161	21930661	random_6865	597	-
X	21947335	21947835	random_6866	7440	+
X	21958274	21958774	random_6867	109	+
X	21972093	21972593	random_6868	157	-
X	21986367	21986867	random_6869	789	+
X	22022349	22022849	random_6870	2031	-
X	22056722	22057222	random_6871	486	+
X	22086822	22087322	random_6872	8987	-
X	22093929	22094429	random_6873	1535	+
X	22097388	22097888	random_6874	347	+
X	22108922	22109422	random_6875	7563	+
X	22192163	22192663	random_6876	483	+
X	22196237	22196737	random_6877	1475	-
X	22218640	22219140	random_6878	1137	+
X	22242503	22243003	random_6879	212	+
X	22246003	22246503	random_6880	197	-
X	22254360	22254860	random_6881	2415	+
X	22288284	22288784	random_6882	159	-
X	22306006	22306506	random_6883	1281	+
X	22308664	22309164	random_6884	446	+
X	22320094	22320594	random_6885	1949	+
X	22359663	22360163	random_6886	185	-
X	22390111	22390611	random_6887	739	+
X	22393412	22393912	random_6888	339	+
X	22399288	22399788	random_6889	358	-
X	22400932	22401432	random_6890	670	+
X	22402905	22403405	random_6891	2336	+
X	22416180	22416680	random_6892	40724	-
