# Supplementary material for: Drosophila TDP-43 RNA-Binding Protein Facilitates Association of Sister Chromatid Cohesion Proteins with Genes, Enhancers and Polycomb Response Elements
Source: PLoS Genet. 2016 Sep 23;12(9):e1006331. doi: 10.1371/journal.pgen.1006331 (PMC5035082; doi:10.1371/journal.pgen.1006331)
Supplement: S7 File — (TXT) [file pgen.1006331.s020.txt]

X	7438854	7439400	cut10
X	7426238	7426753	cut1
X	7428135	7428608	cut2
X	7429918	7430406	cut3
X	7431597	7432122	cut4
X	7432771	7433259	cut5
X	7433240	7433786	cut6
X	7434330	7434855	cut7
X	7435007	7435465	cut8
X	7437729	7438240	cut9
3L	18195524	18196007	W10
3L	18180027	18180519	W1
3L	18180501	18181016	W2
3L	18182173	18182664	W3
3L	18183557	18184026	W4
3L	18186543	18187072	W5
3L	18187228	18187759	W6
3L	18188143	18188615	W7
3L	18189504	18189979	W8
3L	18193522	18194008	W9
